# Supplementary material for: Laboratory Diagnostics Market in East Africa: A Survey of Test Types, Test Availability, and Test Prices in Kampala, Uganda
Source: PLoS One. 2015 Jul 30;10(7):e0134578. doi: 10.1371/journal.pone.0134578 (PMC4520457; doi:10.1371/journal.pone.0134578)
Supplement: S1 Data Availability — (ZIP) [file pone.0134578.s001.zip]

Archive with 3 entries (3 files):
- TestPrices_data_availability.csv
- TestTypes_data_availability.csv
- DataAvailabilityCaptions.docx
