# Supplementary material for: Laboratory Diagnostics Market in East Africa: A Survey of Test Types, Test Availability, and Test Prices in Kampala, Uganda
Source: PLoS One. 2015 Jul 30;10(7):e0134578. doi: 10.1371/journal.pone.0134578 (PMC4520457; doi:10.1371/journal.pone.0134578)
Supplement: S1 Data Availability — (ZIP) [file pone.0134578.s001.zip › TestPrices_data_availability.csv]

LabID	Malaria	HCG	HIVserology	Syphilis	Typhoid	Urinalysis	Brucellosis	StoolAnalysis	Glucose	ABORh		Complexity
A	3.9	6.5	3.75	6		6			8			Moderate/High complexity labs
B	1.72	2.75	3.44	3.44	3.44	3.44	3.44	3.44	1.72	3.44		Moderate/High complexity labs
C	2.06	2.75	6.89	4.48	2.75	3.44	2.75	2.06	2.24	3.44		Moderate/High complexity labs
D	1.72	2.75	0	3.44	3.44	3.44	3.44	3.44	1.72	3.44		POC Labs
E	8.62	3.44	10.34	3.44	25.86	3.44	18.96	3.44	6.89	3.44		Moderate/High complexity labs
F	1.03	1.72	2.75	1.37	1.37	1.72	1.72	1.72	1.72	1.72		POC Labs
G	2.75	2.37	3.79	3.44	4.13	2.75	4.48	2.06	1.72	2.37		POC Labs
H	3.44	3.44	3.44	3.44	3.44	3.44	6.89	3.44	1.72	3.44		Moderate/High complexity labs
I	1.72	1.72	6.89	3.44	2.41	3.44	2.41	1.72	1.72	1.72		Moderate/High complexity labs
J	1.72	1.72	3.44	1.72	1.72	3.44	1.72	3.44	1.72	1.72		Moderate/High complexity labs
K	2.06	4.48	3.66	5.68	4.13	3.1	7.86	5.79	2.75	5.79		Moderate/High complexity labs
L	1.72	1.72	3.44	3.44	2.41	2.41	2.41	2.41	1.72	1.72		POC Labs
M	1.38	1.72	5.17	3.44	3.44	3.44	3.44	3.44	1.72	3.44		Moderate/High complexity labs
N	1.72	1.72	3.44	3.44	2.41	2.41	3.44	3.44	1.72	3.44		POC Labs
O	2.41	2.75	4.13	3.44	3.44	3.44	3.44	3.44	1.72	3.44		Moderate/High complexity labs
P	1.72	3.44	3.44	3.44	3.44	5.17	3.44	3.44	3.44	5.17		POC Labs
Q	1.03	2.06	0	2.06	1.72	1.72	2.06	1.72	1.72	1.72		POC Labs
R	1.72	2.75	3.44	1.72	3.44	3.44	3.44	3.44	3.44	3.44		Moderate/High complexity labs
S	2.06	3.44	3.44	5.17	5.17	2.75	5.17	2.75	2.06	3.44		Moderate/High complexity labs
T	1.37	1.72	1.72	2.41	2.41	2.75	1.72	2.41	1.72	3.44		POC Labs
