# Supplementary material for: Laboratory Diagnostics Market in East Africa: A Survey of Test Types, Test Availability, and Test Prices in Kampala, Uganda
Source: PLoS One. 2015 Jul 30;10(7):e0134578. doi: 10.1371/journal.pone.0134578 (PMC4520457; doi:10.1371/journal.pone.0134578)
Supplement: S1 Data Availability — (ZIP) [file pone.0134578.s001.zip › TestTypes_data_availability.csv]

LabIdentifier	DailyTestingVolume	Affiliation	Complexity	Test1	Test2	Test3	Test4	Test5	Test6	Test7	Test8	Test9	Test10	Test11	Test12	Test13	Test14	Test15	Test16	Test17	Test18	Test19	Test20	Test21	Test22	Test23	Test24	Test25	Test26	Test27	Test28	Test29	Test30	Test31	Test32	Test33	Test34	Test35	Test36	Test37	Test38	Test39	Test40	Test41	Test42	Test43	Test44	Test45	Test46
1	10	Private	Moderate/High complexity labs	Malaria	Typhoid	HCG	HIV	StoolAnalysis	Syphilis	Glucose	ESR	Brucellosis	CBC
2	4	Private	POC Labs	Malaria	HIV	GlucagonUrine	Typhoid	Brucellosis	Urinalysis	Syphilis
3	5	Private	Moderate/High complexity labs	Malaria	Typhoid	Syphilis	HIV	StoolAnalysis	Urinalysis	Brucellosis
4	2	Private	POC Labs	Malaria	HIV	GlucagonUrine
5	1	Private	POC Labs	Malaria	GlucagonUrine	Syphilis	HIV
6	2	Private	POC Labs	GlucagonUrine	Malaria	HIV
7	6	Private	POC Labs	Hepatitis	Malaria	Brucellosis	HIV	Typhoid	Syphilis
8	2	Private	POC Labs	Malaria	Syphilis	HIV	GlucagonUrine	AFB
9	80	Public	Moderate/High complexity labs	Malaria	HIV	Hb	StoolAnalysis	Urinalysis	AFB	Syphilis	GlucagonUrine	Glucose
10	4	Private	Moderate/High complexity labs	Typhoid	Syphilis	Malaria	HIV	StoolAnalysis	Urinalysis	Hb	Glucose	Brucellosis
11	15	Private	Moderate/High complexity labs	Malaria	Urinalysis	CBC	LFT	RenalFunction	Urinalysis	StoolAnalysis	HCG	Glucose	Hepatitis	Typhoid	Brucellosis	GramStain	AFB
12	4	Private	POC Labs	Malaria	Typhoid	Brucellosis	HIV	HpyloriAg	ABORh	ESR	Hb	HCG	Glucose
13	3	Private	POC Labs	HIV	Syphilis	HCG	Malaria
14	2	Private	POC Labs	Malaria	HIV	Typhoid	Syphilis	HCG
15	5	Private	POC Labs	Malaria	HIV	Urinalysis	Syphilis	Typhoid	HCG	Brucellosis
16	5	Private	POC Labs	Malaria	Malaria	Urinalysis	Syphilis	Typhoid	HIV	StoolAnalysis	GramStain	IndiaInk	Hb	HCG	HCG	ABORh	Glucose	TBSerology	Hepatitis
17	20	Private	POC Labs	Malaria	Syphilis	HIV	Typhoid	Brucellosis	CBC	AFB		Urinalysis	HCG	StoolAnalysis	HpyloriAg	GlucoseTolerance	Hb
18	5	Private	Moderate/High complexity labs	Malaria	HIV	Typhoid	Syphilis	HCG	Urinalysis	ABORh	StoolAnalysis
19	10	Private	Moderate/High complexity labs	Malaria	CBC	Urinalysis	StoolAnalysis	Glucose	HIV	Hepatitis	HCG	Syphilis	Typhoid	Glucose
20	7	Private	POC Labs	HIV	Malaria	Typhoid	Brucellosis	HCG	Urinalysis
21	10	Private	Moderate/High complexity labs	Urinalysis	Malaria	Typhoid	Brucellosis	Glucose	BMP	HIV	StoolAnalysis	HCG	Glucose
22	3	Private	POC Labs	Malaria	Typhoid	Syphilis	HIV	Brucellosis	Urinalysis	Glucose
23	5	Private	Moderate/High complexity labs	Malaria	Typhoid	Brucellosis	Urinalysis	HIV	Glucose	Glucose	HCG
24	5	Private	Moderate/High complexity labs	Malaria	Typhoid	Syphilis	HIV	HCG	Urinalysis	StoolAnalysis	Glucose
25	70	Private	Moderate/High complexity labs	CBC	Malaria	Urinalysis	CBC	ESR	HIV	Syphilis	HCG
26	7	Private	Moderate/High complexity labs	Typhoid	HIV	Malaria	Urinalysis	StoolAnalysis	STImicroscopy	HCG	Syphilis	Brucellosis		Brucellosis	ABORh	Glucose
27	10	Private	Moderate/High complexity labs	Malaria	Typhoid	Brucellosis	Syphilis	HIV	Urinalysis	StoolAnalysis	HCG	ABORh	Hb	Glucose	CBC	AFB
28	5	Private	Moderate/High complexity labs	Malaria	Typhoid	Brucellosis	HCG	HIV	Syphilis	Hb	StoolAnalysis	ABORh		Hepatitis
29	130	Private	POC Labs	Malaria	Urinalysis	HIV	Typhoid	Syphilis	ABORh	StoolAnalysis	AFB
30	4	Private	POC Labs	Malaria	Typhoid	Urinalysis	HIV	HCG	Syphilis
31	1	Private	Moderate/High complexity labs	HCG
32	3	Private	POC Labs	Malaria	Typhoid	Syphilis	HCG	Urinalysis	StoolAnalysis	Hb	ABORh	Brucellosis
34	2	Private	Moderate/High complexity labs	ABORh	Coombs	Syphilis	Syphilis	HIV	HCG	Malaria	Malaria	Urinalysis
35	30	Private	Moderate/High complexity labs	Malaria	Urinalysis	StoolAnalysis	HCG	Typhoid	Brucellosis	HIV	Syphilis	ABORh	Hepatitis	Glucose	Hb
36	8	Private	Moderate/High complexity labs	Malaria	Typhoid	Syphilis	HCG	Brucellosis	HpyloriAg	StoolAnalysis	Urinalysis	HIV
37	12	Private	POC Labs	Malaria	Typhoid	Brucellosis	Syphilis	Urinalysis	StoolAnalysis	Hb	ABORh	Glucose	HIV	Hepatitis	Glucose	HCG
38	3	Private	Moderate/High complexity labs	HCG	Malaria	HIV	Urinalysis	StoolAnalysis
39	2	Private	Moderate/High complexity labs	Malaria	Glucose	Typhoid	Urinalysis	HCG
40	9	Private	Moderate/High complexity labs	Malaria	Typhoid	Brucellosis	HCG	Syphilis	HIV	ABORh	Urinalysis	StoolAnalysis	AFB	Glucose	HpyloriAg	Hb	Sickle	Autoimmune	GramStain	Hepatitis
41	6	Private	Moderate/High complexity labs	Malaria	Typhoid	HIV	ABORh	Urinalysis	HCG	Syphilis	Hepatitis		StoolAnalysis	Hb	Brucellosis
42	18	Private	POC Labs	Malaria	Urinalysis	HIV	StoolAnalysis	HCG	Syphilis	CBC	Hepatitis
43	5	Private	POC Labs	Malaria	Typhoid	AFB	GramStain	Urinalysis	StoolAnalysis	Sickle	STImicroscopy	HCG	HIV	Syphilis	Hb	ABORh	ABORh	Glucose
44	3	Private	Moderate/High complexity labs	HCG	Urinalysis	Syphilis	HIV	StoolAnalysis	Typhoid
45	3	Private	Moderate/High complexity labs	Malaria	Typhoid	HIV	HCG	Syphilis	Urinalysis
46	6	Private	Moderate/High complexity labs	Typhoid	Malaria	Hb	Sickle	ABORh	AFB	Urinalysis	StoolAnalysis	Syphilis		Brucellosis	HIV	Glucose	ESR
47	3	Private	Moderate/High complexity labs	Malaria	HIV	HCG	Typhoid	Syphilis	Urinalysis	Brucellosis	Glucose
48	15	Private	POC Labs	CBC	CBC	Hb	Malaria	ABORh	Coombs	Ferritin	Coombs	Malaria	Glucose	LFT	Filaria	Malaria	Urinalysis	Hepatitis	Sickle	Plt	PancreaticFCN
49	2	Private	POC Labs	Malaria	Typhoid	Brucellosis	Syphilis	Urinalysis	StoolAnalysis	Glucose	ABORh	Hepatitis	HIV	HCG	HpyloriAg	CBC
50	7	Private	POC Labs	Malaria	StoolAnalysis	Urinalysis	HIV	Syphilis	GramStain	ABORh
51	3	Private	Moderate/High complexity labs	Malaria	HCG	Syphilis	HIV
52	2	Private	POC Labs	HIV	Malaria	Syphilis	HCG
53	2	Private	POC Labs	Malaria	HCG	Typhoid	Brucellosis	Urinalysis	StoolAnalysis
54	3	Private	POC Labs	HCG	HIV	Malaria
55	5	Private	Moderate/High complexity labs	Malaria	Typhoid	Urinalysis	ABORh	HCG	Syphilis	Brucellosis	StoolAnalysis	HpyloriAg	Hepatitis	Glucose	HIV
56	3	Private	Moderate/High complexity labs	HIV	Typhoid	Malaria	Urinalysis	HCG
57	5	Private	POC Labs	Malaria	Typhoid	Urinalysis	ABORh	HCG	Syphilis	Brucellosis	StoolAnalysis	HpyloriAg	Hepatitis	Glucose	HIV
58	2	Private	Moderate/High complexity labs	Malaria	Typhoid	HCG	HIV
59	4	Private	Moderate/High complexity labs	Malaria	HIV	Typhoid	Brucellosis	Urinalysis	HCG	Syphilis	GramStain	StoolAnalysis	Glucose
60	12	Private	Moderate/High complexity labs	Malaria	Urinalysis	StoolAnalysis	Glucose	ABORh	Brucellosis	CBC	Hepatitis	Autoimmune	Sickle	AFB	AFB	Typhoid	Syphilis
61	20	Private	Moderate/High complexity labs	Malaria	Typhoid	Syphilis	HCG	HIV	Syphilis	GramStain	ABORh	ESR	Autoimmune
62	7	Private	Moderate/High complexity labs	Malaria	Typhoid	Urinalysis	Brucellosis	StoolAnalysis	CBC	HCG	HpyloriAg	Syphilis	ABORh	HIV	Glucose
63	8	Private	POC Labs	Malaria	Typhoid	HCG	Syphilis	HIV	Brucellosis	Urinalysis
64	2	Private	Moderate/High complexity labs	HIV	HCG	Malaria
65	3	Private	Moderate/High complexity labs	Malaria	Urinalysis	StoolAnalysis	HCG	Typhoid	HIV	Syphilis	Brucellosis
66	6	Private	POC Labs	Malaria	Typhoid	Urinalysis	HCG	HIV	Brucellosis	Glucose
67	3	Private	POC Labs	Malaria	HCG	CBC	Urinalysis	Glucose	Brucellosis
68	1	Private	POC Labs	Malaria	Syphilis	HIV
69	3	Private	POC Labs	Typhoid	Malaria	HIV	HCG
70	5	Private	POC Labs	HCG	Malaria	Typhoid	Brucellosis	Glucose	HIV	Malaria
71	15	Private	POC Labs	Malaria	Typhoid	Syphilis	Urinalysis	HIV
72	4	Private	Moderate/High complexity labs	HIV	Malaria
73	5	Private	POC Labs	Malaria	Typhoid	Brucellosis	HCG	Syphilis	Urinalysis	StoolAnalysis	AFB	Sickle	Hb
74	5	Private	POC Labs	HCG	Malaria	HIV	Urinalysis	StoolAnalysis	StoolAnalysis	GramStain	AFB	Typhoid	Brucellosis	Hepatitis	HpyloriAg	ABORh	Sickle	Hb	Glucose
75	2	Private	POC Labs	Malaria	HCG	HIV	Syphilis	Typhoid
76	1	Private	POC Labs	Malaria	Typhoid	Syphilis	Urinalysis	StoolAnalysis	HCG
77	0	Private	POC Labs	HCG	Malaria
78	2	Private	POC Labs	Typhoid	Malaria	HIV	StoolAnalysis	Urinalysis	Brucellosis	HCG
79	15	Private	POC Labs	Malaria	HIV	Typhoid	HCG	Syphilis	Brucellosis	Glucose	Urinalysis	StoolAnalysis
80	5	Private	Moderate/High complexity labs	Malaria	HIV	Syphilis
81	40	Private	POC Labs	Malaria	Typhoid	StoolAnalysis	Urinalysis	HCG	CBC	HpyloriAg	Syphilis	ABORh	Brucellosis	Autoimmune	HIV	AFB
82	5		POC Labs	Malaria	HIV	HCG	StoolAnalysis	Urinalysis	HpyloriAg	Hepatitis	Typhoid	Brucellosis	ABORh	Glucose	Hb
83	3	Private	POC Labs	Malaria	Syphilis	HIV	Urinalysis
84	2	Private	POC Labs	Malaria	HCG	Syphilis	HIV
86	1	Private	POC Labs	HIV	Malaria	Typhoid	HCG	Syphilis
87	2	Private	POC Labs	Malaria	Typhoid	HIV	Urinalysis	HCG	Syphilis
88	2	Private	Moderate/High complexity labs	Malaria	HCG
89	5	Private	POC Labs	Malaria	Typhoid	Syphilis	HIV	HCG	Brucellosis	Urinalysis
90	3	Private	Moderate/High complexity labs	Malaria	Typhoid	HCG	StoolAnalysis	Urinalysis	Syphilis	HIV
91	1	Private	POC Labs	Hb	Glucose	Urinalysis	Malaria
92	30	Private	POC Labs	BMP	GlucoseTolerance	LipidProfile		LFT	Urinalysis		Toxicology	EndocrineOther	Typhoid	HCG	Bone	Autoimmune	Nutrition	Allergy	EndocrineOther	HIV	MicroOther
93	1	Private	Moderate/High complexity labs	HCG	HIV
94	1	Private	POC Labs	Malaria	Typhoid	Urinalysis	HCG
95	2	Private	POC Labs	Malaria	HIV	Typhoid	Syphilis	Urinalysis	HCG
96	7	Private	POC Labs	Malaria	Typhoid	Syphilis	HCG	Urinalysis
97	5	Private	POC Labs	Urinalysis	Malaria	HIV	Typhoid	HCG	Syphilis
99	4	Private	POC Labs	Malaria	Typhoid	Urinalysis	StoolAnalysis	HIV	Syphilis	Brucellosis	HCG
100	10	Private	POC Labs	Malaria	Urinalysis	HCG	Typhoid	AFB	StoolAnalysis	Brucellosis	Autoimmune
102	8	Private	Moderate/High complexity labs	Malaria	Typhoid	HCG	HIV	Hepatitis	Brucellosis	Urinalysis	Syphilis	HpyloriAg	AFB	ABORh	Autoimmune	Glucose	Hb
103	4	Private	POC Labs	HIV	HCG	Urinalysis	Malaria	StoolAnalysis	Typhoid
104	20	Private	POC Labs	Hb	Malaria	CBC	HIV	HCG	Brucellosis	Typhoid	Urinalysis	StoolAnalysis	ESR	ABORh	STImicroscopy	AFB	HpyloriAg	Autoimmune	CSF
105	5	Private	POC Labs	Malaria	Typhoid	Brucellosis	Autoimmune	StoolAnalysis	Urinalysis	Hb	ABORh	AFB	HIV	GramStain	CBC	CBC	HCG
106	15	Private	POC Labs	Malaria	Typhoid	HCG	HIV	Syphilis	Urinalysis	StoolAnalysis
107	2	Private	POC Labs	Malaria	Syphilis	HCG	HIV
108	5	Private	POC Labs	Typhoid	Malaria	Syphilis	HIV	Urinalysis
110	7	Private	POC Labs	HIV	HCG	Malaria	Urinalysis
111	4	Private	POC Labs	HCG	Malaria	Urinalysis	HIV
113	2	Private	POC Labs	Typhoid	Brucellosis	Malaria		ABORh
114	7	Private	Moderate/High complexity labs	HCG	HIV	Glucose
115	25	Private	Moderate/High complexity labs	CBC	Malaria	Malaria	STImicroscopy	ESR	Coag	Coag	Sickle	ABORh	Retic	Syphilis	Syphilis	HIV	HpyloriAg	HCG	Urinalysis	StoolAnalysis
116	10	Private	Moderate/High complexity labs	HIV	Malaria	Typhoid	Syphilis	Syphilis
117	5	Private	POC Labs	Malaria	Typhoid	Syphilis	Urinalysis	StoolAnalysis	Glucose	Hepatitis	Hb	HCG	HIV	CBC
118	50	Private	Moderate/High complexity labs	CBC	ESR	CD4	CD4	Coag	Coombs	Hormone	HIV	Syphilis	Typhoid	HCG	CRAG	CRP	Malaria	Urinalysis	StoolAnalysis	CSF	BMP
119	30	Private	Moderate/High complexity labs	CBC	Malaria	Coag	Coag	Coag	ABORh	Coombs	Malaria	StoolAnalysis		Urinalysis	HCG	AFB	LipidProfile	LFT	Hepatitis	Autoimmune
121	40	Private	POC Labs	HIV	Brucellosis	Hepatitis	HpyloriAg	HCG	Malaria	Syphilis	Typhoid	HIV	Bilharzia	Malaria	CBC	GramStain	AFB	StoolAnalysis	Semen
122	5	Private	POC Labs	Typhoid	Brucellosis	Malaria	HIV	ABORh	HCG	Syphilis	Glucose	Hb
123	12	Private	POC Labs	Malaria	Typhoid	HIV	Syphilis	HpyloriAg	HCG	ABORh	Glucose
124	5	Private	Moderate/High complexity labs	Malaria	HIV	Syphilis	Syphilis	HCG
125	4	Private	Moderate/High complexity labs	Malaria	Malaria	Typhoid	HIV	HCG	StoolAnalysis	Syphilis
126	5	Private	Moderate/High complexity labs	Malaria	Syphilis	HCG	HIV
127	2	Private	POC Labs	Malaria	HIV	Syphilis	HCG
128	3	Private	POC Labs	Malaria	HIV	Syphilis	HCG
129	6	Private	POC Labs	Malaria	Typhoid	Syphilis	HCG	HIV
130	5	Private	POC Labs	Malaria	Typhoid	Syphilis	HCG	HIV
131	10	Private	POC Labs	HIV	Urinalysis	Malaria	Brucellosis	Syphilis	Typhoid	HCG	StoolAnalysis	ABORh
132	2	Private	POC Labs	HIV
133	6	Private	POC Labs	Malaria	Typhoid	HCG	HIV	Brucellosis	Syphilis
134	3	Private	POC Labs	Malaria	HIV	Syphilis	Typhoid
135	4	Private	POC Labs	Malaria	Typhoid	Urinalysis	Brucellosis	StoolAnalysis	Syphilis	HIV	ABORh
136	2	Private	POC Labs	Malaria	Typhoid	HIV	HCG
137	1	Private	POC Labs	Malaria
138	4	Private	Moderate/High complexity labs	Malaria	HCG	Typhoid	HIV	Urinalysis	StoolAnalysis	Glucose
139	2	Private	POC Labs	Malaria	HIV	Typhoid	Syphilis
140	40	Private	POC Labs	CBC	Electrolytes	LipidProfile	LFT	Typhoid	HpyloriAg	Brucellosis	Malaria	Urinalysis
141	10	Private	POC Labs	ABORh	Coombs	Glucose	HIV	Malaria	Hepatitis	Typhoid	Brucellosis	Urinalysis	StoolAnalysis	Hb
142	5	Private	POC Labs	Malaria	Typhoid	Syphilis	StoolAnalysis	Urinalysis	Glucose	HCG
143	0	Private	POC Labs	Malaria	HCG	Typhoid	HIV	Syphilis
144	4	Private	POC Labs	HIV	HCG	Syphilis	Typhoid	Malaria
145	5	Private	POC Labs	Malaria	Typhoid	HCG	HIV	Syphilis	Glucose	Urinalysis
146	10	Private	POC Labs	Malaria	Typhoid	Brucellosis	Syphilis	HCG	HIV	Urinalysis	Glucose	StoolAnalysis	Glucose
147	8	Private	POC Labs	Malaria	Typhoid	Syphilis	HCG	HIV	Urinalysis
148	2	Private	Moderate/High complexity labs	HCG	Syphilis	HIV
149	15	Private	POC Labs	Malaria	Typhoid	Syphilis	Brucellosis	HIV	Urinalysis	StoolAnalysis	Glucose
150	1	Private	POC Labs	HCG	HIV
151	2	Private	POC Labs	HIV	HCG	Malaria
152	1	Private	POC Labs	Malaria	Typhoid	HCG
153	4	Private	POC Labs	Malaria	Typhoid	Syphilis	Urinalysis	HIV	HCG	Brucellosis
154	3	Private	Moderate/High complexity labs	HCG	HIV	Malaria
155	1	Private	POC Labs	HCG
156	1	Private	POC Labs	Malaria	HIV	HCG
157	3	Private	POC Labs	Malaria	Typhoid	Brucellosis	Urinalysis	HCG	HIV
158	1	Private	POC Labs	Malaria	HIV	HCG
159	2	Private	POC Labs	Malaria	Typhoid	Brucellosis	HIV	Glucose	Syphilis	Urinalysis
160	3	Private	POC Labs	HCG	HIV	Malaria	Syphilis
161	7	Private	POC Labs	HIV	Syphilis	Malaria	HCG	Typhoid
162	4	Private	POC Labs	Malaria	HIV	HCG
163	7	Private	POC Labs	Malaria	Typhoid	Syphilis	Brucellosis	HIV	Urinalysis
164	1	Private	POC Labs	HCG	HIV
165	14	Private	POC Labs	Malaria	Typhoid	Brucellosis	Hepatitis	Glucose	HIV	ABORh	Syphilis	StoolAnalysis	Urinalysis	HCG	Sickle
166	11	Private	Moderate/High complexity labs	HCG	HIV
167	1	Private	POC Labs	HCG	HIV
168	3	Private	POC Labs	Malaria	Typhoid	HCG	HIV	Syphilis	Glucose
169	1	Private	POC Labs	HCG
170	1	Private	POC Labs	HCG
171	12	Private	POC Labs	Malaria	Typhoid	Glucose	Urinalysis	HCG	Brucellosis	Syphilis	StoolAnalysis	HIV
172	1	Private	Moderate/High complexity labs	HCG	HIV
173	5	Private	POC Labs	Malaria	Syphilis	HCG	Typhoid	HIV	Urinalysis	StoolAnalysis	Hb
174	5	Private	POC Labs	Malaria	Typhoid	Syphilis	Brucellosis	HIV	Urinalysis	StoolAnalysis	HCG
175	0	Private	POC Labs	HCG	Malaria	Syphilis
176	1	Private	POC Labs	HCG
177	15	Private	POC Labs	Hb	Malaria	Sickle	HCG	Typhoid
178	4	Private	POC Labs	Malaria
180	7	Private	POC Labs	HIV	Malaria	Syphilis	HCG
181	5	Private	POC Labs	Malaria	HIV	Typhoid	Syphilis
182	2	Private	POC Labs	HCG	HIV
183	4	Private	POC Labs	Malaria
184	5	Private	POC Labs	Malaria	HCG	HIV	Syphilis	ABORh	Urinalysis
185	3	Private	POC Labs	Malaria	Typhoid	Syphilis	Brucellosis	Syphilis	ABORh	ESR	Glucose	HCG	Urinalysis	StoolAnalysis	HIV	Hb
186	120	Private	POC Labs	Urinalysis		Syphilis	HIV	Brucellosis	Typhoid	Malaria	STImicroscopy	AFB
187	5	Public	POC Labs	Malaria
188	3	Private	POC Labs	HCG	Malaria	HIV
189	3	Private	POC Labs	Urinalysis	Malaria	HIV	Syphilis	Typhoid	Glucose	Brucellosis	StoolAnalysis
190	1	Private	POC Labs	Malaria	Typhoid	HIV	HCG	Syphilis	HpyloriAg	Urinalysis	StoolAnalysis
191	5	Private	POC Labs	Malaria	HCG	Typhoid	HIV	ABORh	Brucellosis	Urinalysis	Glucose	Syphilis	Syphilis
192	2	Private	POC Labs	Malaria	HCG	HIV	Syphilis	Typhoid	Hepatitis
193	5	Private	Moderate/High complexity labs	Malaria	Typhoid	HIV	HCG	Glucose	Urinalysis	StoolAnalysis
194	3	Private	POC Labs	Malaria	Typhoid	HCG	Urinalysis	StoolAnalysis	Syphilis
195	5	Private	POC Labs	HCG	Malaria	HIV
196	5	Private	POC Labs	HCG	Malaria	HIV
197	3	Private	POC Labs	Malaria	HCG	Typhoid	Syphilis	Brucellosis	HIV	Urinalysis	StoolAnalysis
198	1	Private	POC Labs	HCG
199	5	Private	POC Labs	Malaria	Typhoid	HCG	Urinalysis	Syphilis	StoolAnalysis	HIV	Glucose	Hepatitis
200	10	Private	POC Labs	Malaria	Typhoid	Glucose	Urinalysis	Syphilis	HIV	HCG	Brucellosis	ABORh
201	3	Private	Moderate/High complexity labs	HCG	Malaria	Typhoid
202	3	Private	POC Labs	Malaria	HIV	Typhoid
203	5	Private	POC Labs	Malaria	Syphilis	HIV	Urinalysis	HIV	Urinalysis	HCG	Typhoid	Brucellosis
204	1	Private	POC Labs	HCG	HIV	Malaria	Syphilis
205	2	Private	POC Labs	Malaria	Typhoid	Syphilis		Brucellosis	HCG	HIV
207	2	Private	Moderate/High complexity labs	Typhoid	HCG	Malaria	ABORh	Urinalysis	Glucose	StoolAnalysis	HIV	Syphilis	Brucellosis	Hepatitis
208	2	Private	POC Labs	Typhoid	HCG	Malaria	ABORh	Urinalysis	Glucose	StoolAnalysis	HIV	Syphilis	Brucellosis	Hepatitis
209	3	Private	POC Labs	Typhoid	Malaria	Syphilis	Urinalysis	HIV	HCG
210	5	Private	POC Labs	HCG	Malaria	Typhoid	HIV	Syphilis	Glucose	Hb
211	3	Private	POC Labs	Malaria	Urinalysis	StoolAnalysis	HCG	HIV
213	30	Public	POC Labs	AFB	Bilirubin	Brucellosis	CBC	CD4	CRAG	CSF	Electrolytes	ESR	Glucose	Hb	HCG	Hepatitis	HIV	LFT	Malaria	OccultBlood	RenalFunction	Sickle	StoolAnalysis	Syphilis	TotalProtein	Typhoid	Urinalysis
214	2	Private	Moderate/High complexity labs	Malaria	HCG	HIV
215	1	Private	POC Labs	HCG	Malaria
216	5	Private	POC Labs	Malaria	Typhoid	HIV	STImicroscopy	Urinalysis	StoolAnalysis	Glucose	HCG	Syphilis	Brucellosis	Malaria	STImicroscopy	ABORh
217	3	Private	POC Labs	HCG	Malaria	HIV	Syphilis
218	3	Private	POC Labs	Malaria	Syphilis	HIV	HCG
219	4	Private	POC Labs	Malaria	Filaria	HCG	Syphilis	Syphilis	HIV	Urinalysis	StoolAnalysis	STImicroscopy		Brucellosis	STImicroscopy
220	10	Private	POC Labs	Malaria	HIV	Typhoid	HCG	Typhoid	Hb	Syphilis
221	5	Private	POC Labs	Malaria	HIV	HCG	Syphilis
222	5	Private	POC Labs	Malaria	HCG	HIV	Syphilis	Typhoid	Typhoid	ABORh	Hepatitis	Hb
223	7	Private	POC Labs	Malaria
224	4	Private	POC Labs	Malaria	HCG	Syphilis
225	3	Private	POC Labs	HCG	Malaria	Syphilis	HIV
226	3	Private	POC Labs	StoolAnalysis	Malaria	Urinalysis	HCG	Urinalysis
228	3	Private	POC Labs	Malaria	Typhoid	Syphilis	HCG	StoolAnalysis	Urinalysis
229	4	Private	POC Labs	Malaria	Syphilis	HIV	HCG	Brucellosis	Typhoid
230	3	Private	POC Labs	Malaria	HCG	Typhoid	HIV
231	7	Private	POC Labs	Malaria	Typhoid	Syphilis	Brucellosis	Autoimmune	HIV	HCG
232	5	Private	POC Labs	HIV	HCG	Typhoid	Brucellosis	Syphilis	Urinalysis	StoolAnalysis
233	20	Private	Moderate/High complexity labs	ABORh	AFB	Albumin	ASOT	Autoimmune	Bilirubin	Brucellosis	Ca	Candida	CardiacEnzymes	CBC	CD4	Chlamydia	CK	CMV	Coag	CRAG	CrClearance	CRP	CSF	Culture	Electrolytes	Electrophoresis	EndocrineOther	ESR	Ferritin	Fertility	Filaria	Folate	Glucose	GlucoseTolerance	GramStain	Hb	HbElectrophoresis	HCG	Hepatitis	HIV	HpyloriAg	Lactate	LFT	LipidProfile	Malaria	Mycology	OccultBlood	PancreaticFCN	Plt
234	5	Private	POC Labs	HIV	Malaria	HCG	Typhoid	Glucose
235	1	Private	POC Labs	Malaria	HCG
236	8	Public	POC Labs	HCG	HIV
237	10	Private	POC Labs	Malaria	HIV	Syphilis	HCG
238	5	Private	POC Labs	HCG	Syphilis	Gonorrhea	HIV	Malaria
239	3	Private	POC Labs	Malaria	Syphilis	HIV	HCG
240	10	Private	POC Labs	HIV	HCG	Malaria	Syphilis
241	7	Private	POC Labs	Malaria	Typhoid	Glucose	StoolAnalysis	HIV	Brucellosis	Urinalysis	Hb	HCG
242	10	Private	POC Labs	HIV	LFT	Typhoid	MicroOther	CBC	Urinalysis	BMP
244	2	Private	POC Labs	HCG	Malaria
245	5	Private	POC Labs	HIV	Malaria	Syphilis	Hb
246	10	Private	POC Labs	Malaria	Syphilis	HCG	HIV	Urinalysis	StoolAnalysis
247	3	Private	POC Labs	HCG	HIV	Malaria
248	2	Private	POC Labs	HIV	Malaria	Syphilis	Typhoid	HCG	Urinalysis
249	2	Private	POC Labs	Malaria	HCG	HIV	Typhoid
250	4	Private	POC Labs	Malaria	Typhoid	Syphilis	HCG
251	3	Private	POC Labs	Malaria	HCG	Syphilis	HIV
252	5	Private	POC Labs	Malaria	HIV	HCG	Syphilis	Brucellosis	Typhoid
253	3	Private	POC Labs	HIV	Typhoid	Malaria	HCG
254	5	Private	POC Labs	HIV	HCG	Malaria
255	5	Private	POC Labs	Typhoid	Malaria	HIV	Syphilis	HpyloriAg	Urinalysis	StoolAnalysis	ABORh	Hepatitis	STImicroscopy	HCG	AFB	Glucose
256	5	Private	POC Labs	Malaria	HIV	HCG	Typhoid	Brucellosis	Urinalysis	Syphilis
257	5	Private	POC Labs	Autoimmune	Malaria	CBC	HIV	HCG	Typhoid	Brucellosis	Syphilis
258	10	Private	POC Labs	Malaria	Syphilis	Glucose	Typhoid	Brucellosis	Urinalysis	StoolAnalysis	HIV	HCG
259	2	Private	POC Labs	Malaria	HCG	Syphilis
260	2	Private	POC Labs	HCG	Typhoid	Malaria
261	4	Private	POC Labs	Malaria	HIV	HCG	Syphilis
262	1	Private	POC Labs	HIV	HCG	Malaria	Syphilis
263	3	Private	POC Labs	Malaria	Typhoid	Brucellosis	Urinalysis	HIV	HCG
264	2	Private	POC Labs	HCG	HIV	Malaria
265	6	Private	POC Labs	Malaria	Typhoid	Syphilis	HIV	Hb	StoolAnalysis	HCG	Urinalysis	Brucellosis	Hepatitis	STImicroscopy	HpyloriAg	ABORh	GramStain	AFB	Autoimmune
266	5	Private	POC Labs	HCG	Malaria	AFB	Hb	Autoimmune	Brucellosis	ABORh	HIV
267	2	Private	POC Labs	Malaria	HCG	Glucose	StoolAnalysis	Syphilis
268	6	Private	POC Labs	Malaria	Typhoid	Hepatitis	Glucose	Syphilis	Brucellosis	ABORh	STImicroscopy	StoolAnalysis	Urinalysis	AFB
269	5	Private	POC Labs	Malaria	Typhoid	Syphilis	Urinalysis	HCG	Glucose	Brucellosis	Sickle	ABORh	StoolAnalysis	AFB	HIV
270	3	Private	Moderate/High complexity labs	Malaria	Typhoid	Brucellosis	HIV	StoolAnalysis	Urinalysis	ABORh	CBC	LFT	RenalFunction	AFB	Hepatitis	HpyloriAg
271	8	Private	POC Labs	Malaria	Hb	Syphilis	Typhoid	Brucellosis	Urinalysis	StoolAnalysis	UricAcid	Autoimmune	HCG	HIV	Hepatitis	HpyloriAg	ABORh	Sickle	STImicroscopy	AFB
272	51	Private	POC Labs	Malaria	Typhoid	Syphilis	HIV	HCG
273	7	Private	Moderate/High complexity labs	Typhoid	Malaria	HIV	Urinalysis	StoolAnalysis	HpyloriAg	Syphilis	HCG	Brucellosis	Hb	ABORh
274	15	Private	POC Labs	Hepatitis	Malaria	ESR	CBC	Sickle	Filaria	Typhoid	Brucellosis	HIV	Syphilis	Urinalysis	StoolAnalysis	AFB	GramStain	AFB
275	5	Private	POC Labs	HCG	HIV	Malaria	Syphilis	Urinalysis	Malaria
276	15	Private	POC Labs	Malaria	Typhoid	Brucellosis	StoolAnalysis	Malaria	GramStain	AFB	Glucose	HCG
277	15	Private	POC Labs	Malaria	StoolAnalysis	Hb	Sickle	HCG	Urinalysis	ABORh	Brucellosis	Autoimmune	Typhoid	Typhoid	Syphilis	HIV
278	20	Private	POC Labs	Malaria	Typhoid	Brucellosis	Syphilis	HIV	HpyloriAg	AFB	HCG	Urinalysis
279	5	Private	POC Labs	HIV	Malaria	Typhoid	Brucellosis	Syphilis	Urinalysis	StoolAnalysis
280	2	Private	POC Labs	HCG	Malaria
281	5	Private	POC Labs	ABORh	Typhoid	Malaria	HIV	Syphilis	StoolAnalysis	Urinalysis	HCG
282	10	Private	POC Labs	Malaria	Typhoid	HIV	Brucellosis	HCG	Syphilis	Urinalysis	Hb	ABORh
283	6	Private	POC Labs	Malaria	Typhoid	Syphilis	Brucellosis	Syphilis		Hb	Sickle	ESR	Glucose	HIV	StoolAnalysis	Urinalysis	HCG	StoolAnalysis	Glucose
284	15	Private	POC Labs	Malaria	Typhoid	Syphilis	Urinalysis	StoolAnalysis	Brucellosis	HIV	HCG
285	10	Private	POC Labs	Malaria	Urinalysis	Typhoid	Brucellosis	HCG	Glucose	STImicroscopy	HpyloriAg	StoolAnalysis	AFB	Syphilis	ABORh
286	1	Private	POC Labs	HIV	HCG	Malaria	Syphilis
287	0	Private	POC Labs	Malaria	Typhoid	Brucellosis	HIV	HCG	Urinalysis
288	2	Private	POC Labs	Malaria	HIV	HCG
289	2	Private	POC Labs	Malaria	HCG	HIV
290	3	Private	POC Labs	HIV	HCG	Malaria
291	10	Academic	POC Labs	Malaria	Typhoid	HCG	HIV	Glucose	Urinalysis	Syphilis
292	0	Private	POC Labs	HIV	HCG	Malaria
294	10	Private	POC Labs	Malaria	HIV	Typhoid	Syphilis	Brucellosis
296	5	Private	POC Labs	HIV	HCG	Syphilis	Malaria
297	4	Private	POC Labs	Malaria	HCG	Urinalysis	Syphilis	HIV
298	5	Private	POC Labs	Malaria	Syphilis	HIV	Glucose	HCG	Urinalysis	Typhoid
299	5	Private	POC Labs	Malaria	Typhoid	Syphilis	Brucellosis	Glucose	HIV
300	3	Private	POC Labs	Malaria	Syphilis	Typhoid	Malaria	StoolAnalysis	Urinalysis	HCG	HIV	StoolAnalysis	Glucose	Brucellosis
301	10	Private	POC Labs	Typhoid	Syphilis	Malaria	HIV	HCG	Urinalysis	StoolAnalysis
302	15	Private	Moderate/High complexity labs	Malaria	Typhoid	Brucellosis	Syphilis	Glucose	RenalFunction	Sickle	HIV	Hb	Urinalysis	StoolAnalysis	HpyloriAg	AFB	ABORh
303	5	Private	Moderate/High complexity labs	LFT	RenalFunction	CBC	Malaria	Urinalysis	StoolAnalysis	HIV	Syphilis	LipidProfile	AFB	Typhoid	Brucellosis	RenalFunction	ESR	Fertility	Typhoid	Hepatitis	HpyloriAg
304	5	Private	POC Labs	Malaria	Typhoid	Syphilis	Brucellosis	Glucose	HCG	Urinalysis	StoolAnalysis	AFB	ABORh
305	80	Private	Moderate/High complexity labs	CBC	Syphilis	HIV	Malaria	ESR	Typhoid	HpyloriAg	CRAG	LipidProfile	Electrolytes	LFT	Urinalysis	StoolAnalysis	Autoimmune	Brucellosis
306	1	Private	POC Labs	HIV	HCG	Syphilis	Malaria
307	2	Private	POC Labs	Malaria	Glucose	Urinalysis	HCG	Syphilis	Typhoid	HIV
308	2	Private	POC Labs	HCG	HIV	Malaria
309	1	Private	POC Labs	HCG
310	2	Private	POC Labs	Malaria	HCG	HIV	Syphilis	Typhoid
311	1	Private	POC Labs	HCG	HIV
312	1	Private	POC Labs	Typhoid	Malaria	HCG
313	1	Private	POC Labs	Typhoid	Malaria	HCG	HIV
314	1	Private	POC Labs	HIV	HCG	Malaria
315	2	Private	POC Labs	HIV	HCG	Malaria
316	1	Private	POC Labs	HCG
317	5	Private	Moderate/High complexity labs	Malaria	HIV	Urinalysis	Syphilis	StoolAnalysis	Glucose	STImicroscopy	HCG	Hb
318	1	Private	POC Labs	HCG	HIV
319	10	Private	POC Labs	HCG
320	20	Private	POC Labs	Malaria	Typhoid	Brucellosis	Syphilis	HCG	HIV	Urinalysis	StoolAnalysis	Hb	Glucose
321	3	Private	POC Labs	Malaria	Syphilis	HIV
322	1	Private	POC Labs	Malaria	Typhoid	Brucellosis	Urinalysis	ABORh	HIV	HCG	Syphilis
323	2	Private	POC Labs	Malaria	HCG	Syphilis	HIV
324	5	Private	POC Labs	Malaria	HIV	HCG	Typhoid	Syphilis	AFB	Urinalysis	StoolAnalysis	Glucose
325	4	Private	POC Labs	HIV	Malaria	HCG	HCG	Syphilis
326	2	Private	Moderate/High complexity labs	Malaria	Typhoid	Brucellosis	Syphilis	HCG	HIV
327	4	Private	Moderate/High complexity labs	Malaria	Typhoid	HIV	Brucellosis	HCG	Urinalysis	ABORh	Hb	Syphilis	StoolAnalysis	Hepatitis	ABORh
328	4	Private	Moderate/High complexity labs	ABORh	HIV	HCG	Malaria
329	7	Private	Moderate/High complexity labs	HCG	HIV	Syphilis	Malaria	Urinalysis	ABORh	Brucellosis	Typhoid	Glucose
330	3	Private	POC Labs	HIV	Malaria	HCG	Syphilis
331	1	Private	POC Labs	HCG	HIV
332	2	Private	POC Labs	Malaria	HCG	Typhoid	Syphilis	HIV
333	3	Private	POC Labs	Malaria	Typhoid	HIV	Syphilis	Urinalysis	Hepatitis
334	6	Private	Moderate/High complexity labs	Malaria	Typhoid	Brucellosis	Syphilis	HIV	HCG	Urinalysis	StoolAnalysis	ABORh	CBC
336	15	Private	Moderate/High complexity labs	Malaria	Malaria	ESR	Hb	ABORh	HIV	Syphilis	Typhoid	HpyloriAg		Hepatitis	HCG	Glucose	Urinalysis	StoolAnalysis	AFB	GramStain	Brucellosis
337	12	Private	Moderate/High complexity labs	Malaria	Urinalysis	StoolAnalysis	CBC	Syphilis	HIV	Glucose	HCG	ABORh	Typhoid	Brucellosis
338	1	Private	POC Labs	Malaria	Typhoid	HCG	Syphilis	Urinalysis	HIV
339	3	Private	POC Labs	Malaria	Typhoid	HCG	HIV	Urinalysis	Syphilis
340	10	Private	Moderate/High complexity labs	Malaria	Typhoid	Syphilis	HIV	Urinalysis	Hepatitis	AFB	Glucose
341	3	Private	POC Labs	Syphilis	Malaria	Typhoid	HCG	HIV	Typhoid	Urinalysis	StoolAnalysis
342	1	Private	POC Labs	HCG
343	3	Private	POC Labs	Malaria	HCG	Urinalysis	Typhoid	Syphilis
344	2	Private	POC Labs	Brucellosis	ABORh	HCG	Malaria	HIV
345	100	Private	POC Labs	Malaria	Typhoid	Urinalysis	StoolAnalysis	Syphilis	Brucellosis	Glucose	HCG	HpyloriAg
346	10	Private	POC Labs	Malaria	Typhoid	Brucellosis	Urinalysis	Syphilis	HIV	Gonorrhea	Hepatitis	StoolAnalysis
347	5	Private	POC Labs	Malaria	Typhoid	Syphilis	HIV	Hepatitis	Urinalysis	Urinalysis	Glucose
348	15	Private	POC Labs	Malaria	Typhoid	Brucellosis	HIV	Syphilis	HpyloriAg	Urinalysis	HCG	StoolAnalysis		AFB
349	3	Private	POC Labs	HCG	Malaria	HIV
350	3	Private	Moderate/High complexity labs	Malaria	Syphilis	HCG	Typhoid	Urinalysis	StoolAnalysis	HIV
351	10	Private	POC Labs	HIV	Malaria	Syphilis	HCG
353	20	Private	Moderate/High complexity labs	CBC	Malaria	Urinalysis	StoolAnalysis	Typhoid	Brucellosis	Glucose	HpyloriAg	HCG	ABORh	GramStain	AFB	STImicroscopy
354	25	Private	Moderate/High complexity labs	Malaria	Typhoid	Glucose	HIV	Syphilis	CBC	Urinalysis	StoolAnalysis	AFB	GramStain	Brucellosis	HCG					HpyloriAg	ABORh
355	20	Private	Moderate/High complexity labs	CBC	Malaria	Typhoid		Brucellosis	HIV	Syphilis	HCG	StoolAnalysis	Urinalysis	Hepatitis	HpyloriAg	ABORh	Glucose
356	2	Private	POC Labs	HIV	Malaria	HCG	Syphilis
358	4	Private	POC Labs	HIV	Malaria	HCG	Urinalysis	StoolAnalysis
359	3	Private	POC Labs	Malaria	HCG	Urinalysis	Typhoid	Syphilis
360	1	Private	POC Labs	HCG
361	1	Private	POC Labs	HCG	Malaria	HIV	Syphilis
362	6	Private	Moderate/High complexity labs	Malaria	HIV	HCG	Urinalysis	Glucose	Typhoid
363	2	Private	POC Labs	Malaria	HCG	HIV	Typhoid
364	2	Private	POC Labs	Malaria	HCG	Brucellosis	Typhoid	Syphilis
365	5	Private	Moderate/High complexity labs	Malaria	Typhoid	Syphilis	Urinalysis	HCG	AFB	StoolAnalysis	GramStain	Brucellosis	HIV	ABORh
366	4	Private	Moderate/High complexity labs	Malaria	Typhoid	HIV	HCG	Urinalysis	StoolAnalysis	Syphilis	Glucose
367	6	Private	Moderate/High complexity labs	Malaria	Typhoid	Brucellosis	HCG	ABORh	Syphilis	Urinalysis	StoolAnalysis	Glucose
368	2	Private	POC Labs	Malaria	Typhoid	HIV	HCG	Syphilis
369	10	Private	POC Labs	Hb	Glucose	CBC	ESR	Malaria	Plt	Sickle	Malaria	Urinalysis	StoolAnalysis	GramStain	AFB	Typhoid	Brucellosis	HIV	Syphilis	HCG	Glucose
372	5	Private	Moderate/High complexity labs	Malaria	CBC	Urinalysis	StoolAnalysis	Typhoid	Hepatitis	HIV	Glucose	AFB	GramStain
373	10	Private	POC Labs	Malaria	Typhoid	HCG	Syphilis	HIV	Urinalysis	Hb	ABORh	Glucose
375	5	Private	POC Labs	Malaria	HIV	HCG
376	30	Private	Moderate/High complexity labs	HbElectrophoresis	Autoimmune	HIV	CD4	CD4	CMV	Coombs	EndocrineOther	Mg	PancreaticFCN	EndocrineOther	HCG	Testosterone
377	9	Private	POC Labs	Malaria	HIV	Glucose	Syphilis	Urinalysis	StoolAnalysis	HCG	AFB	GramStain
378	20	Private	POC Labs	Malaria	Brucellosis	Typhoid	Hb	Syphilis	Glucose	HIV	Urinalysis	StoolAnalysis	AFB	HCG	ABORh	Autoimmune	Hepatitis
379	3	Private	POC Labs	HCG	HIV	Malaria	Typhoid	Syphilis
380	4	Private	POC Labs	HCG	Urinalysis	Malaria	Typhoid
381	2	Private	POC Labs	HIV	HCG	Typhoid	Syphilis	Malaria
382	2	Private	POC Labs	HCG
383	5	Private	POC Labs	HIV	HCG	Malaria
384	400	NGO/Religious	Moderate/High complexity labs	ABORh	AFB	AFP	Albumin	ASOT	Autoimmune	Brucellosis	Ca	CardiacEnzymes	CBC	CD4	CMV	Coag	Coombs	CRAG	CRP	CSF	Culture	Ddimer	Electrophoresis	EndocrineOther	ESR	Ferritin	Fertility	Folate	Glucose	GlucoseTolerance	Hb	HbA1c	HbElectrophoresis	HCG	Hepatitis	HIV	HIVpcr	HpyloriAg	Lactate	LFT	LipidProfile	Malaria	Mg	Mycology	OccultBlood	PancreaticFCN	PapSmear	Phosphate	PSA
385	3	Private	POC Labs	Malaria	HCG	HIV
386	4	Private	POC Labs	Malaria	HCG	Syphilis	HIV
387	150	NGO/Religious	Moderate/High complexity labs	ABORh	Albumin	Autoimmune	Bilirubin	Brucellosis	CBC	Coag	CoagFactors	Coombs	CSF	Electrolytes	ESR	Filaria	Glucose	GlucoseTolerance	GramStain	Hb	HCG	HIV	HpyloriAg	LFT	LipidProfile	Malaria	OccultBlood	PancreaticFCN	RenalFunction	Semen	Sickle	StoolAnalysis	Syphilis	Typhoid	UricAcid	Urinalysis
388	5	Academic	Moderate/High complexity labs	Malaria	Typhoid	Brucellosis	Syphilis	Autoimmune	Syphilis	HIV	HCG	Glucose	BMP	CBC	ABORh	ABORh	Hepatitis	AFB	StoolAnalysis	Urinalysis	GramStain
389	3	Private	POC Labs	Urinalysis	HIV	HCG	Syphilis	Malaria
390	5	Private	POC Labs	Malaria	Syphilis		Brucellosis	Urinalysis	StoolAnalysis	ABORh	Glucose	HIV	HpyloriAg	Hb
391	5	Private	POC Labs	Malaria	HCG	Syphilis	HIV
392	15	Private	POC Labs	Malaria	Typhoid	Brucellosis	ABORh	Urinalysis	HIV	Syphilis	StoolAnalysis	Hepatitis	HCG	ESR	Glucose
393	293	Private	POC Labs	Malaria	Typhoid	Syphilis	Urinalysis	HIV
394	2	Private	POC Labs	HCG	Malaria	Syphilis
395	2	Private	POC Labs	Malaria	Hb	CBC	Malaria	ESR	Sickle	Brucellosis	ABORh	HIV	Syphilis	Syphilis	HCG	HpyloriAg	Hepatitis	Glucose	Urinalysis	Urinalysis	STImicroscopy
396	15	Private	POC Labs	ABORh	Typhoid	Brucellosis	StoolAnalysis	Glucose	Urinalysis	Hb	HIV	HCG	Autoimmune	ESR	Malaria
397	3	Private	POC Labs	HIV	Malaria	Syphilis	HCG
398	5	Private	POC Labs	Malaria	HCG	HIV	Syphilis	Typhoid	Brucellosis
399	120	Private	Moderate/High complexity labs	Malaria	CBC	HpyloriAg	Syphilis	Hepatitis	HIV	Autoimmune	Brucellosis	StoolAnalysis	Urinalysis	ABORh	STImicroscopy	HCG	Malaria	TBSerology	OccultBlood	CRP
400	7	Private	Moderate/High complexity labs	Malaria	Typhoid	Brucellosis	HpyloriAg	Hepatitis	Syphilis	Urinalysis	StoolAnalysis	HCG	ABORh	ABORh	HIV
401	5	Private	POC Labs	HIV	Malaria	Urinalysis	Typhoid	Brucellosis	ABORh	StoolAnalysis	Glucose	HCG
402	5	Private	Moderate/High complexity labs	Malaria	Typhoid	Syphilis	HIV	HCG	Hepatitis	Glucose	Urinalysis	StoolAnalysis	AFB
403	15	Private	POC Labs	Malaria	Hb	Typhoid	Brucellosis	Syphilis	HIV	ABORh	CBC	ESR	LFT	StoolAnalysis	Urinalysis	Glucose	HCG	AFB	GramStain	HpyloriAg
404	8	Private	POC Labs	Malaria	Typhoid	StoolAnalysis	ABORh	CBC	Hb	Sickle	HIV	Urinalysis	Glucose	HCG	Syphilis	Brucellosis	TBserology	LFT	RenalFunction	Hepatitis	HpyloriAg
405	5	Private	POC Labs	Malaria	Typhoid	HIV	Brucellosis	Syphilis	Urinalysis	Glucose	ABORh	HpyloriAg	Hb	HCG	Hepatitis
406	15	Private	POC Labs	HIV	Syphilis	Malaria	Typhoid	Urinalysis	STImicroscopy	StoolAnalysis	Brucellosis	Hb	Glucose
407	20	Private	POC Labs	Malaria	Typhoid	StoolAnalysis	Urinalysis	HIV	Syphilis	Brucellosis	Hepatitis	CBC	HCG
408	5	Private	POC Labs	Malaria	Typhoid	Syphilis	HCG	HIV
409	15	NGO/Religious	POC Labs	Malaria	Typhoid	Syphilis	Brucellosis	Urinalysis	Malaria	OccultBlood	HIV	Hepatitis	StoolAnalysis
410	100	Public	Moderate/High complexity labs	CBC		Electrophoresis	ABORh	CSF	Urinalysis	StoolAnalysis	Malaria	HIV
412	5	Private	POC Labs	Malaria	Typhoid	Brucellosis	Glucose	ABORh	HCG	Syphilis	Urinalysis	HIV
413	2	Private	POC Labs	Malaria	Urinalysis	Brucellosis	HCG	Syphilis	HIV
414	4	Private	Moderate/High complexity labs	LFT	RenalFunction	CBC	LipidProfile	CD4	Hepatitis	Lactate	StoolAnalysis	Toxicology	Typhoid	AFB	Syphilis	Malaria	Syphilis	Urinalysis	Culture	ABORh
415	50	Private	Moderate/High complexity labs	CBC	Malaria	Urinalysis	HIV	Syphilis	HCG	ABORh
416	150	NGO/Religious	Moderate/High complexity labs	LFT	RenalFunction	Glucose	CardiacEnzymes	LipidProfile	HCG	Hepatitis	HIV	Brucellosis	Syphilis	CBC	Urinalysis	StoolAnalysis	AFB	OccultBlood	PancreaticFCN
417	8	Private	Moderate/High complexity labs	Malaria	Typhoid	Brucellosis	Autoimmune	ABORh	StoolAnalysis	Urinalysis	AFB	Syphilis	HpyloriAg	Hb	CBC
418	15	Private	POC Labs	HIV	Syphilis	Brucellosis	Urinalysis	Hb	Typhoid	ABORh	Malaria	Glucose
419	4	Private	POC Labs	Malaria	Typhoid	Syphilis	Urinalysis	HIV
420	7	Private	POC Labs	Typhoid	Malaria	Syphilis	Urinalysis	HIV	Brucellosis	ABORh
421	6	Private	POC Labs	Malaria	Typhoid	Syphilis	StoolAnalysis	Urinalysis	HIV	HCG	Hb	Brucellosis
422	30	NGO/Religious	Moderate/High complexity labs	Malaria	Typhoid	Brucellosis	Glucose	Urinalysis	StoolAnalysis	CBC	HCG	RenalFunction	LFT	CRAG	HpyloriAg	ABORh	STImicroscopy	STImicroscopy	Sickle	Syphilis	HIV
423	60	Private	Moderate/High complexity labs	CBC	Malaria	Typhoid	Syphilis	HIV	Hepatitis	HpyloriAg	Brucellosis	Autoimmune	Glucose	HCG	Urinalysis	StoolAnalysis	ABORh	STImicroscopy
425	20	Private	Moderate/High complexity labs	Typhoid	Syphilis	Malaria	HpyloriAg	StoolAnalysis	Urinalysis	HCG	ESR	Glucose	Brucellosis	HIV	Hb	ABORh	STImicroscopy	CBC
426	7	Private	Moderate/High complexity labs	Malaria	Typhoid	Syphilis	HIV	AFB	Urinalysis	StoolAnalysis	Hepatitis
427	20	Private	Moderate/High complexity labs	CBC	Malaria	Brucellosis	Typhoid	HIV	HCG	HpyloriAg	Hepatitis	Syphilis	Urinalysis	StoolAnalysis	TBserology
428	25	Private	Moderate/High complexity labs	ABORh	AFB	Albumin	ASOT	Autoimmune	Bilirubin	Brucellosis	Ca	CardiacEnzymes	CBC	Coag	Coombs	CrClearance	CRP	CSF	Culture	Electrolytes	ESR	Fertility	Glucose	GlucoseTolerance	GramStain	Hb	HbA1c	Hepatitis	HIV	HpyloriAg	LFT	LipidProfile	Malaria	OccultBlood	PancreaticFCN	RenalFunction	Semen	Sickle	STImicroscopy	StoolAnalysis	Syphilis	ThyroidFunction	TotalProtein	Toxoplasmosis	TST	Typhoid	UricAcid	Urinalysis
429	20	Private	Moderate/High complexity labs	Malaria	HIV	Typhoid	Brucellosis	Syphilis	Hepatitis	AFB	Glucose	HpyloriAg	Autoimmune	Urinalysis	StoolAnalysis	ABORh	CBC		HCG	Gonorrhea	STImicroscopy
430	7	Private	POC Labs	Malaria	HIV	Typhoid	Syphilis	Urinalysis	StoolAnalysis	Brucellosis	HCG	OccultBlood
432	3	Private	POC Labs	Malaria	HCG	HIV
433	6	Private	POC Labs	HIV	HpyloriAg	Malaria		Glucose	HCG	Syphilis	Urinalysis	Hepatitis
434	2	Private	POC Labs	Malaria	Typhoid	Syphilis	HIV	Urinalysis	HCG	StoolAnalysis	ABORh	HpyloriAg	Glucose	Hb	ESR
435	3	Private	POC Labs	Malaria	HIV	Urinalysis	Syphilis
436	5	Private	POC Labs	Malaria	HCG	Typhoid	Syphilis	HIV
437	3	Private	POC Labs	Malaria	Typhoid	Syphilis	HIV	Glucose
438	6	Private	POC Labs	Malaria	HIV	Typhoid	Brucellosis	Urinalysis	HCG	Syphilis
439	4	Private	POC Labs	Malaria	HCG	Syphilis	Typhoid
440	8	Private	Moderate/High complexity labs	Malaria	Typhoid	Glucose	Urinalysis	StoolAnalysis	ABORh	HIV	Syphilis
441	15	Private	POC Labs	Malaria	Typhoid	Syphilis	HIV	ABORh	Hb	HCG	StoolAnalysis	Urinalysis	Glucose	Brucellosis
442	2	Private	POC Labs	Malaria	Typhoid	HIV	HCG
443	4	Private	Moderate/High complexity labs	Malaria	HCG	HIV	Syphilis
444	4	Private	POC Labs	Malaria	Syphilis	Malaria	StoolAnalysis	Urinalysis	HpyloriAg	OccultBlood	ABORh	Sickle	Coag	Glucose	HCG
445	20	Private	POC Labs	Malaria	Typhoid	Brucellosis	Urinalysis	HIV	StoolAnalysis	Malaria	Glucose
446	2	Private	POC Labs	Malaria	HCG
447	2	Private	POC Labs	Malaria	Syphilis	HCG	HIV	Typhoid
448	4	Private	POC Labs	Malaria	HIV	Typhoid
449	2	Private	POC Labs	Malaria	Typhoid	Brucellosis	HIV	Urinalysis	StoolAnalysis	ABORh	HpyloriAg
450	12	Private	POC Labs	HIV	Syphilis	Brucellosis	Typhoid	Malaria	StoolAnalysis	Urinalysis	HpyloriAg	Autoimmune	ABORh	ABORh	Glucose	Hb	HCG	AFB
451	5	Private	POC Labs	Malaria	HIV	HIV	Urinalysis	StoolAnalysis	ABORh	Syphilis	HCG
452	5	Private	POC Labs	HIV	Syphilis	Urinalysis	StoolAnalysis	HCG	Malaria	Brucellosis	Typhoid	TBSerology	ABORh
453	1	Private	POC Labs	HIV	Malaria	HCG	Urinalysis	Syphilis	Typhoid	Glucose	ABORh
454	50	Private	Moderate/High complexity labs	HIV	Typhoid	Syphilis	HCG	Electrolytes	Hepatitis	Autoimmune	ABORh	Urinalysis	StoolAnalysis	CRAG	Glucose	ESR	Coombs
455	7	Private	POC Labs	HIV	HCG	Malaria	Syphilis	Glucose
456	7	Private	POC Labs	Malaria	Syphilis	HCG	Urinalysis	HIV	Hepatitis	Glucose	Hb	StoolAnalysis	Typhoid	HpyloriAg	ABORh	Autoimmune	Brucellosis
458	20	Private	Moderate/High complexity labs	Malaria	Typhoid	Brucellosis	HIV	RenalFunction	Urinalysis	StoolAnalysis	Culture	CBC	AFB	GramStain	HCG	Syphilis	Hepatitis	Glucose
459	7	Private	Moderate/High complexity labs	Malaria	CBC	StoolAnalysis	Urinalysis	GramStain	HIV	Hepatitis	ABORh	Typhoid	HCG	Syphilis	Glucose
460	5	Private	POC Labs	HIV	Syphilis	HCG	Typhoid	Brucellosis	Malaria	Urinalysis	StoolAnalysis
461	1	Private	POC Labs	HCG	Malaria	HIV
462	3	Private	Moderate/High complexity labs	Malaria	Typhoid	Brucellosis	CBC	ABORh	Autoimmune	AFB	HIV
463	1	Private	POC Labs	HIV	HCG
464	1	Private	POC Labs	HCG	HIV	Malaria
465	7	Private	POC Labs	HCG
466	4	Private	POC Labs	Malaria	Typhoid	Urinalysis	StoolAnalysis	HCG	HIV
467	1	Private	POC Labs	HCG
468	10	Private	POC Labs	Malaria	Typhoid	Syphilis	HIV	HCG	Hepatitis	HpyloriAg	Urinalysis	Brucellosis		Glucose
469	1	Private	POC Labs	HCG
470	3	Private	Moderate/High complexity labs	HCG	Brucellosis	Typhoid	Typhoid	Malaria	Syphilis	Glucose	HIV
471	30	Private	Moderate/High complexity labs	Malaria	HCG	Urinalysis	StoolAnalysis	Typhoid	Brucellosis	ABORh	CBC	HIV	AFB	GramStain	HpyloriAg	Hb	Glucose	Syphilis
472	4	Private	POC Labs	Malaria	Typhoid	Retic	HCG	Syphilis	Brucellosis	ESR	Hb
473	2	Private	POC Labs	HIV	HCG	Malaria	Brucellosis	Syphilis
474	2	Private	POC Labs	Malaria	Syphilis	Typhoid
475	4	Private	POC Labs	Malaria	Typhoid	HCG	StoolAnalysis	HIV	Syphilis
476	3	Private	POC Labs	Malaria	Typhoid	HIV	Syphilis	AFB
477	8	Private	POC Labs	Malaria	HIV	Brucellosis	Typhoid	HCG	Urinalysis	StoolAnalysis	HpyloriAg	Syphilis		Glucose
478	8	Private	POC Labs	Malaria	Typhoid	Urinalysis	Brucellosis	HIV	HCG	Syphilis	StoolAnalysis
479	2	Private	POC Labs	HCG
480	7	NGO/Religious	POC Labs	Typhoid	Malaria	Urinalysis	HCG	Brucellosis	Syphilis	HIV	Glucose
481	5	Private	POC Labs	Malaria	Urinalysis	HCG	HIV
482	20	Private	POC Labs	Malaria	HIV	HCG
483	10	Private	Moderate/High complexity labs	CBC	HCG	HIV	Glucose	Urinalysis	Malaria	StoolAnalysis	ABORh
484	1	Private	POC Labs	HCG
485	1	Private	POC Labs	HCG
487	2	Private	POC Labs	HCG	HIV	Malaria
488	1	Private	POC Labs	Malaria
489	1	Private	POC Labs	HCG
490	1	Private	POC Labs	HIV	HCG
491	1	Private	POC Labs	HIV	HCG
493	8	NGO/Religious	Moderate/High complexity labs	Malaria	HIV	HCG	Typhoid	Syphilis	Urinalysis	StoolAnalysis	Brucellosis	Glucose
494	4	Private	POC Labs	Typhoid	Malaria	HCG	Syphilis
495	2	Private	POC Labs	HCG
496	2	Private	POC Labs	Malaria	HIV	HCG
497	3	Private	POC Labs	Malaria	HIV	HCG
498	4	Private	POC Labs	Malaria	Typhoid	Typhoid	Syphilis	StoolAnalysis
499	3	Private	POC Labs	Glucose	Malaria	HIV	HCG	Syphilis
500	4	Private	POC Labs	Malaria	Syphilis	Typhoid	Brucellosis	Urinalysis	HCG	HIV
501	5	Private	Moderate/High complexity labs	Malaria	Urinalysis	HIV	Brucellosis	HpyloriAg	Syphilis	Typhoid	STImicroscopy	Glucose	StoolAnalysis	HCG
502	3	Private	Moderate/High complexity labs	Malaria	HIV	HCG	Syphilis	Typhoid	Urinalysis	AFB
503	5	Private	POC Labs	Malaria	Typhoid	Brucellosis	HIV	Syphilis	Glucose	HCG	Urinalysis	StoolAnalysis
504	15	Private	Moderate/High complexity labs	Malaria	Typhoid	Brucellosis	ASOT	Syphilis	Autoimmune	CBC	LipidProfile	RenalFunction	HIV	HCG	Hb	Autoimmune
505	6	Private	POC Labs	HIV	Malaria	HCG	Syphilis	Malaria
506	8	Private	Moderate/High complexity labs	Malaria	Typhoid	HCG	Syphilis	Urinalysis	HIV	StoolAnalysis	Glucose	Hb
507	4	Private	POC Labs	HIV	HCG	Malaria	ABORh	Syphilis
508	5	Private	POC Labs	Malaria	HIV	HCG	Syphilis
509	10	Private	POC Labs	Malaria	Typhoid
510	4	Private	POC Labs	Malaria	HIV	HCG	Syphilis	Typhoid	Urinalysis	StoolAnalysis
511	3	Private	POC Labs	Malaria	HCG	HIV
512	7	Private	POC Labs	Malaria	Typhoid	Brucellosis	HIV	HCG	Urinalysis	StoolAnalysis	Syphilis	ABORh	Glucose
513	5	Private	POC Labs	Malaria	Typhoid	Syphilis	HIV
514	2	Private	POC Labs	Malaria	Typhoid	HIV	Syphilis	Urinalysis	HCG
515	3	Private	POC Labs	HIV	Malaria	Syphilis	HCG
516	20	Private	POC Labs	Malaria	AFB	Urinalysis	Typhoid	Syphilis	HIV		ABORh	Glucose		HCG	Sickle	GramStain	StoolAnalysis
517	5	Private	POC Labs	Malaria	HIV	Syphilis	HCG
518	1	Private	POC Labs	HCG	HIV	Syphilis	Typhoid	Malaria
519	2	Private	POC Labs	Malaria	HCG
520	5	Private	POC Labs	Malaria	HCG	Typhoid	Syphilis
521	25	Private	POC Labs	Malaria	Typhoid	Retic	Brucellosis	Urinalysis	HCG	StoolAnalysis	HpyloriAg	Syphilis	Glucose	ABORh	Hb	Sickle
522	3	Private	POC Labs	Malaria	Typhoid	Syphilis	Brucellosis	HIV	HCG
523	4	Private	POC Labs	Malaria	Syphilis	HCG	Typhoid	Brucellosis	HIV
524	4	Private	POC Labs	Hb	CBC	Urinalysis	StoolAnalysis	Malaria	HIV
525	5	Private	POC Labs	Malaria	HCG	Syphilis	HIV	Brucellosis
526	4	Private	POC Labs	Malaria	HCG	HIV	Urinalysis	StoolAnalysis
527	2	Private	POC Labs	Malaria	Typhoid	Syphilis	Urinalysis	Glucose
528	2	Private	POC Labs	Malaria	Syphilis	Typhoid	HIV	HCG
529	10	Private	Moderate/High complexity labs	Malaria	Typhoid	Syphilis	Brucellosis	HIV	CBC	RenalFunction	LFT	Urinalysis	StoolAnalysis	HpyloriAg	HCG	GramStain
530	2	Private	POC Labs	HIV	Typhoid	Malaria	Syphilis	Urinalysis	HCG
531	2	Private	POC Labs	Malaria	Typhoid	Syphilis	HCG
532	2	Private	POC Labs	HCG
533	3	Private	POC Labs	Malaria	Syphilis	HIV	Glucose	StoolAnalysis
534	1	Private	POC Labs	HCG	HIV	Malaria
535	6	Private	POC Labs	Malaria	Typhoid	Brucellosis	HCG	Syphilis	Urinalysis	HIV	StoolAnalysis
536	7	Private	POC Labs	Malaria	HIV	HCG	Syphilis	Urinalysis	AFB	Filaria	ABORh	Typhoid
537	4	Private	POC Labs	Malaria	Typhoid	AFB	Brucellosis	Syphilis	Glucose	Urinalysis	HIV	HCG	STImicroscopy	ABORh	HpyloriAg	StoolAnalysis
538	5	Private	POC Labs	Malaria	Syphilis	Syphilis	HIV	HCG
539	4	Private	POC Labs	HIV	HpyloriAg	Brucellosis	ABORh	Glucose	Hepatitis	HCG
540	20	Private	Moderate/High complexity labs	CBC	Malaria	Malaria	ABORh	Brucellosis	Typhoid	HIV	Syphilis	StoolAnalysis	Urinalysis	HCG	LFT	RenalFunction	Hepatitis	LipidProfile
541	2	Private	POC Labs	Typhoid	Urinalysis	Malaria	Brucellosis	HCG	Syphilis	HIV
542	3	Private	POC Labs	HIV	Malaria
543	4	Private	POC Labs	HIV	HCG
545	2	Private	POC Labs	Malaria	HIV	Syphilis	HCG
546	2	Private	POC Labs	HIV	Typhoid	Malaria	Syphilis	HCG
547	2	Private	POC Labs	Malaria	HCG	Malaria	HIV	Syphilis	GlucoseUrine	Glucose
550	20	Private	Moderate/High complexity labs	HCG	GlucoseTolerance	Adenovirus	Rotavirus	Coag	Malaria	TotalProtein	Electrolytes
552	3	Private	POC Labs	Malaria	HIV	HCG	Syphilis
553	5	Private	POC Labs	Malaria	HIV	Syphilis	Typhoid	Brucellosis	Urinalysis	StoolAnalysis	ABORh	Glucose
554	2	Private	POC Labs	Malaria	Typhoid	Brucellosis	HCG	ABORh	Urinalysis	StoolAnalysis
555	5	Private	POC Labs	Malaria	Typhoid	HCG	HIV	Urinalysis	StoolAnalysis	Syphilis	ABORh	Hb
556	6	Private	POC Labs	Typhoid	Brucellosis	Malaria	HIV	Syphilis	Urinalysis	StoolAnalysis
557	15	Private	POC Labs	Malaria	Typhoid	Hb	Brucellosis	Urinalysis	HCG	StoolAnalysis	ABORh
558	10	Private	POC Labs	Malaria	Typhoid	Syphilis	HCG
559	1	Private	POC Labs	Malaria	Typhoid	HCG	Urinalysis	StoolAnalysis	Syphilis	Glucose
560	6	Private	POC Labs	HIV	CBC	Gonorrhea	Hb	Malaria	Typhoid	Brucellosis	Glucose	AFB	Coag	Urinalysis	Filaria	StoolAnalysis
561	17	Private	POC Labs	Malaria	Syphilis	HIV	HCG	StoolAnalysis
562	5	Private	POC Labs	Malaria	Typhoid	HCG
563	5	Private	POC Labs	HCG	Malaria	HIV	Syphilis
564	20	Private	POC Labs	Syphilis	Malaria	HCG	Brucellosis
565	10	Private	POC Labs	Malaria	Typhoid	HCG	Syphilis	HIV
566	10	Private	POC Labs	Malaria	HCG	HIV	Typhoid	Brucellosis	Syphilis
567	10	Private	POC Labs	Brucellosis	Glucose	HIV	StoolAnalysis	Syphilis	Malaria	HCG
568	2	Private	POC Labs	Malaria	HCG	HIV
569	4	Private	POC Labs	HIV	Malaria	HCG	Urinalysis	StoolAnalysis
570	20	Private	POC Labs	Malaria	Typhoid	Syphilis	Hepatitis	HpyloriAg	HCG	Brucellosis	Autoimmune	HIV	Malaria	Hb	ABORh	GramStain	AFB	CBC	Urinalysis	StoolAnalysis
572	13	Private	POC Labs	Malaria	HCG	Syphilis	Glucose	Brucellosis	Typhoid	STImicroscopy	HIV	Hb
573	125	Private	Moderate/High complexity labs	Malaria	CBC	Brucellosis	Typhoid	Syphilis	Sickle	AFB	Urinalysis	StoolAnalysis	HpyloriAg
574	15	Private	POC Labs	Malaria	HIV	Typhoid	Syphilis	HpyloriAg	StoolAnalysis	Urinalysis	AFB	Hb	ABORh
575	4	Private	POC Labs	Malaria	Typhoid	HIV
576	3	Private	POC Labs	Malaria
577	1	Private	POC Labs	HIV	HCG	Malaria	Syphilis
578	0	Private	POC Labs	HCG	Malaria
579	3	Private	POC Labs	Malaria	HCG	Typhoid	HIV	StoolAnalysis	Urinalysis	Brucellosis
581	2	Private	POC Labs	HCG	HIV	Syphilis	Malaria	Typhoid
583	1	Private	POC Labs	HCG	Malaria
584	1	Private	POC Labs	Malaria	HIV	HCG	Syphilis	Typhoid
585	2	Private	POC Labs	HCG	HIV	Syphilis
586	2	Private	Moderate/High complexity labs	Malaria	HCG	HIV	Typhoid	Syphilis
587	3	Private	Moderate/High complexity labs	Malaria	HIV	HCG	Syphilis
588	2	Private	POC Labs	HCG
589	50	NGO/Religious	POC Labs	ABORh	Hb	Malaria	Syphilis	Urinalysis
590	15	Private	POC Labs	Malaria	Malaria	Typhoid	Syphilis	Syphilis	Brucellosis	HCG	HIV	AFB	GramStain	StoolAnalysis	Sickle	Hb	ESR	CBC	ABORh	BMP	Culture
591	4	Private	POC Labs	Malaria	Typhoid	Brucellosis	HIV	Syphilis
592	10	Private	POC Labs	HIV	Malaria	Typhoid	Syphilis	Urinalysis	Brucellosis	HCG
593	5	Private	POC Labs	HCG	HIV	Malaria	Urinalysis	Syphilis	Typhoid
594	2	Private	POC Labs	HCG	HIV
595	5	Private	POC Labs	Malaria	Typhoid	HCG	Glucose	Brucellosis	Syphilis
596	1	Private	POC Labs	Malaria	HCG	HIV
597	2	Private	POC Labs	Malaria	Typhoid
598	2	Private	POC Labs	Malaria	Typhoid	Urinalysis	HIV	HCG
599	7	Private	POC Labs	Malaria	Typhoid	HIV	Syphilis	Glucose
602	10	Private	POC Labs	Malaria	HIV	HCG	Urinalysis	Syphilis	Typhoid	STImicroscopy
603	5	Private	POC Labs	Malaria	Typhoid		HIV	Malaria	Hepatitis	HCG	Syphilis	Brucellosis	Glucose
604	100	Private	Moderate/High complexity labs	Malaria	Typhoid	Syphilis	Urinalysis	BMP	CBC	AFB	STImicroscopy	ABORh	Brucellosis	HIV	Hepatitis	HpyloriAg	StoolAnalysis	HCG	Glucose	OccultBlood
605	40	Private	Moderate/High complexity labs	Malaria	Typhoid	CBC	CBC	HCG	Hepatitis	Hb	HIV	AFB	StoolAnalysis	Urinalysis	STImicroscopy	ESR	Syphilis	Glucose	Autoimmune	Brucellosis
606	20	Private	Moderate/High complexity labs	ABORh	Adenovirus	Brucellosis	CBC	Coag	CRP	Culture	Electrolytes	ESR	Glucose	GlucoseTolerance	GramStain	Hb	HCG	Hepatitis	HIV	HpyloriAg	Malaria	RenalFunction	Rotavirus	StoolAnalysis	Syphilis	Toxoplasmosis	Typhoid	Urinalysis
608	415	Private	Moderate/High complexity labs	ABORh	Albumin	Bilirubin	Ca	CardiacEnzymes	CBC	CD4	CRAG	Electrolytes	ESR	Filaria	Glucose	Hb	HCG	Hepatitis	HIV	HIVpcr	LFT	LipidProfile	Malaria	PancreaticFCN	Phosphate	Plt	PSA	RenalFunction	Syphilis	ThyroidFunction	TotalProtein	Trypanosomiasis	UricAcid	Urinalysis
609	8	Private	POC Labs	Malaria	Typhoid	Hepatitis	Brucellosis	Urinalysis	Syphilis	HCG	StoolAnalysis	ABORh
610	4	Private	POC Labs	Malaria	Typhoid	HCG	HIV	Syphilis	Brucellosis	Urinalysis	Glucose
611	6	Private	POC Labs	HCG	Malaria	HIV	Typhoid	Syphilis	Urinalysis	StoolAnalysis
612	2	Private	POC Labs	HIV	Malaria	Syphilis
613	15	Private	Moderate/High complexity labs	Malaria	Typhoid	Brucellosis	RenalFunction	Urinalysis	CBC	HIV	Syphilis	StoolAnalysis	Glucose	ABORh	HpyloriAg
614	3	Private	POC Labs	Malaria	Typhoid	HCG	HIV
615	6	Private	POC Labs	Malaria	HCG	Typhoid		StoolAnalysis	Syphilis	Hb	Glucose	Urinalysis		StoolAnalysis	Sickle	Sickle	Hepatitis
616	7	Private	POC Labs	Typhoid	Malaria	HIV	HCG	Urinalysis	StoolAnalysis	Syphilis	Brucellosis
617	3	Private	POC Labs	Typhoid	Brucellosis	Malaria	Syphilis	HIV	Hb	HpyloriAg	HCG
618	7	Private	POC Labs	Malaria	Typhoid	HIV	HCG	Syphilis	Glucose	ABORh	Hb	Brucellosis	Urinalysis	StoolAnalysis
619	2	Private	POC Labs	HIV	Malaria	Syphilis	HCG
620	25	Private	Moderate/High complexity labs	CBC	Malaria	Brucellosis	Typhoid	HIV	Hb	Syphilis	LFT	RenalFunction	LipidProfile	Hb	PancreaticFCN	GramStain	ABORh	ESR	RenalFunction	Glucose	StoolAnalysis
621	5	Private	POC Labs	Malaria	HCG	HIV	Syphilis	Glucose
622	2	Private	POC Labs	HIV	Malaria	Typhoid	Urinalysis	StoolAnalysis	Brucellosis	Glucose	HCG	Syphilis
623	10	Private	POC Labs	Malaria	HCG	Typhoid	Syphilis		Urinalysis	Brucellosis
624	20	Private	Moderate/High complexity labs	Malaria	Typhoid	Brucellosis	Urinalysis	StoolAnalysis	HIV	Syphilis	Hb	Glucose	ESR	Malaria	Sickle
626	5	Private	POC Labs	Malaria	Typhoid	Syphilis	Urinalysis	StoolAnalysis	HIV	ABORh	Hepatitis	Brucellosis	Hb	AFB	GramStain
627	6	Private	POC Labs	Malaria	Typhoid	HIV	Syphilis	HCG	Urinalysis
628	10	Private	POC Labs	Malaria	Typhoid	HIV	Syphilis	Urinalysis	StoolAnalysis	AFB	ABORh	Glucose	ESR	HCG	Brucellosis	Hb	HpyloriAg
629	10	Private	POC Labs	Malaria	StoolAnalysis	Typhoid	Syphilis	HIV	Brucellosis	STImicroscopy	Urinalysis	Hepatitis	ABORh	Hb	GramStain	ESR
630	2	Private	POC Labs	Malaria	HCG	HIV
631	1	Private	POC Labs	HCG	HIV	Syphilis	Typhoid	Malaria	StoolAnalysis	Urinalysis
632	15	Private	Moderate/High complexity labs	Malaria	StoolAnalysis	Urinalysis	Typhoid	HCG	ESR	Syphilis	Hb	Glucose	Sickle	HIV	AFB	GramStain	ABORh	Autoimmune	CBC
633	15	Private	POC Labs	Typhoid	HIV	Malaria	HCG	Brucellosis	ABORh	Urinalysis
634	7	Private	POC Labs	Typhoid	Malaria	Syphilis	HIV	HCG	Urinalysis	StoolAnalysis	Hb	Brucellosis	Hepatitis
635	5	Private	POC Labs	Malaria	Typhoid	HIV
636	3	Private	POC Labs	Malaria	Typhoid	HIV	Syphilis	Brucellosis	HCG
637	5	Private	POC Labs	HCG	Syphilis	Malaria	HIV
638	100	Private	Moderate/High complexity labs	BMP	CBC	MicroOther
639	15	Private	POC Labs	Malaria	HIV	Typhoid	Brucellosis	StoolAnalysis	Urinalysis	AFB	Hb	Glucose	HCG
640	3	Private	POC Labs	HCG	Malaria	HIV	Syphilis	Typhoid
641	4	Private	POC Labs	Malaria	HCG					HIV	Syphilis	StoolAnalysis	Typhoid
642	9	Private	POC Labs	Malaria	Filaria	Sickle	Typhoid	Brucellosis	Syphilis		ABORh	Glucose	Hb	HCG	GlucoseUrine	StoolAnalysis
643	5	Private	POC Labs	Malaria	Typhoid	Syphilis	HIV	HCG	Glucose
644	3	Private	POC Labs	Malaria	Typhoid	HCG	Brucellosis	HIV	StoolAnalysis	Urinalysis
645	5	Private	POC Labs	Malaria	HIV	HCG
646	5	Private	POC Labs	Malaria	Typhoid	Urinalysis	StoolAnalysis	HCG	HIV	Brucellosis	Syphilis	Glucose
647	6	Private	POC Labs	Malaria	HCG			Syphilis	Urinalysis	StoolAnalysis
648	2	Private	Moderate/High complexity labs	Malaria	HCG	Syphilis	HIV	Brucellosis	Typhoid	Urinalysis	Glucose
649	80	Private	Moderate/High complexity labs	CBC	BMP		AFB	HIV
650	5	Private	Moderate/High complexity labs	Malaria	Typhoid	Syphilis	Brucellosis	StoolAnalysis	Urinalysis	HCG	Glucose
651	20	Private	POC Labs	Malaria	HCG	Typhoid	Syphilis	Brucellosis	HIV	ABORh	Glucose	Urinalysis
652	2	Private	POC Labs	HIV	Syphilis	HCG	Malaria
653	2	Private	POC Labs	Malaria	Typhoid	Brucellosis	Syphilis	HIV	HCG	Urinalysis	StoolAnalysis
654	4	Private	POC Labs	Malaria	Typhoid	Brucellosis	HIV	HCG	Urinalysis	StoolAnalysis	Syphilis	ABORh	Hepatitis	HpyloriAg
655	1	Private	POC Labs	HIV	Malaria	HCG	Syphilis
656	10	Private	POC Labs	Typhoid	HpyloriAg	HIV	Malaria	Malaria	HCG	CBC	Hepatitis	Brucellosis	GramStain
657	3	Private	POC Labs	Malaria	Syphilis	HCG
658	5	Private	POC Labs	Malaria	Typhoid	Urinalysis	ESR	Glucose	OccultBlood	HIV	Syphilis	Brucellosis	HpyloriAg	HCG	Hepatitis	ABORh	StoolAnalysis
659	2	Private	POC Labs	HCG	HCG	Malaria	Syphilis	HIV
660	2	Private	POC Labs	HCG	Malaria
661	1	Private	POC Labs	Malaria	HIV	HCG
662	5	Private	Moderate/High complexity labs	Malaria	Typhoid	HIV	HCG	Urinalysis	Brucellosis	ABORh
663	1	Private	POC Labs	HCG
664	1	Private	POC Labs	HCG	HIV	Malaria
665	1	Private	POC Labs	HCG	Malaria
666	20	Private	Moderate/High complexity labs	Malaria	Malaria	Typhoid	Brucellosis	Urinalysis	StoolAnalysis	CBC	ESR	Hb	ABORh	STImicroscopy	HCG	HIV	Glucose		OccultBlood	OccultBlood	UricAcid
667	2	Private	POC Labs	HCG	Malaria
668	1	Private	POC Labs	HCG
669	4	Private	POC Labs	Malaria	Typhoid	HCG	Syphilis	HIV
670	1	Private	POC Labs	HCG	HIV
671	3	Private	POC Labs	HCG	HIV	Syphilis	Brucellosis	Urinalysis	Malaria
672	7	Private	Moderate/High complexity labs	Malaria	Glucose	Urinalysis	StoolAnalysis	Typhoid	Brucellosis	Hb		HCG	HpyloriAg	ABORh
673	2	Private	POC Labs	Malaria	HIV	Syphilis	HCG
674	1	Private	POC Labs	HCG	HIV	Malaria
675	1	Private	POC Labs	HCG	Malaria
676	15	Private	Moderate/High complexity labs	Malaria	HCG	Typhoid	Syphilis	HIV	Urinalysis		StoolAnalysis	Brucellosis	ABORh	Glucose
677	10	Private	POC Labs	Malaria	OccultBlood	Typhoid	Syphilis	Urinalysis	StoolAnalysis	HIV	Brucellosis	HCG	Hb	ABORh
678	7	Private	POC Labs	Malaria	Hb	ABORh	Urinalysis	Syphilis	HIV	Glucose
679	2	Private	POC Labs	HCG	HIV
680	5	Private	POC Labs	Malaria	HCG	Typhoid	Syphilis
681	2	Private	Moderate/High complexity labs	Malaria	HCG	HIV	Syphilis
682	4	Private	POC Labs	Malaria	HCG	Typhoid	HIV
683	12	Private	POC Labs	Malaria	Typhoid	Brucellosis	Syphilis	HCG	HpyloriAg	Hepatitis	Glucose	HbUrine	StoolAnalysis	HIV	ABORh
684	10	Private	Moderate/High complexity labs	Malaria	Typhoid	Brucellosis	HIV	Urinalysis	HCG		StoolAnalysis	CSF	GramStain	AFB	Syphilis	Glucose	ABORh	Hb	Malaria	Sickle	Syphilis
685	20	Private	POC Labs	Malaria	Typhoid	Syphilis	Glucose	HIV	HCG
686	1	Private	POC Labs	Malaria	Typhoid	Retic	Brucellosis	Syphilis	HCG	Urinalysis	StoolAnalysis	Glucose
687	3	Private	POC Labs	HCG	HIV	Syphilis	Malaria
689	2	Private	POC Labs	Malaria	Typhoid	HCG	HIV
690	1	Private	POC Labs	Urinalysis	HIV
691	5	Private	POC Labs	Malaria	Urinalysis	HIV
692	20	Private	Moderate/High complexity labs	Malaria	Typhoid	Syphilis	Syphilis	Urinalysis	STImicroscopy	GlucoseUrine	Urinalysis	Brucellosis	Sickle	HIV	HCG	ABORh	Hb	ESR	Autoimmune	Glucose
693	2	Private	POC Labs	Urinalysis	Malaria	HIV	Syphilis
694	5	Private	POC Labs	HCG	Malaria	HIV	Syphilis	Typhoid
695	3	Private	POC Labs	Urinalysis	Malaria	Typhoid	HIV
696	5	Private	POC Labs	Malaria	HCG	Typhoid	Urinalysis	Typhoid	Syphilis	Glucose	ABORh
697	3	Private	POC Labs	Malaria	Typhoid	HCG
698	4	Private	POC Labs	Malaria	HCG	Typhoid	StoolAnalysis	Urinalysis	HIV	Syphilis
699	10	Private	POC Labs	HIV	HCG	Malaria	Syphilis	Urinalysis	StoolAnalysis	Brucellosis
700	0	Private	POC Labs	Malaria	HCG	Syphilis	HIV
701	10	Private	POC Labs	Malaria	Typhoid	HIV	Brucellosis	Hb	Syphilis	HCG	Urinalysis
702	1	Private	POC Labs	Malaria	HCG	Urinalysis			StoolAnalysis	Syphilis	HIV
703	3	Private	POC Labs	HIV	HCG	Malaria	Syphilis
704	1	Private	POC Labs	Malaria	Malaria	Typhoid	HCG	HIV	Syphilis
705	5	Private	Moderate/High complexity labs	Malaria	HIV	Syphilis	HCG	Urinalysis	Glucose	Hb	Brucellosis	Typhoid	Syphilis	ABORh
706	1	Private	POC Labs	HIV	Glucose	Syphilis	Malaria	Malaria	HCG	ABORh
707	1	Private	POC Labs	Malaria	Urinalysis	Typhoid
708	5	Private	POC Labs	HCG	Syphilis	Typhoid	HIV	Malaria
709	1	Private	POC Labs	HCG	HIV	Typhoid
710	2	Private	POC Labs	Malaria	HCG	HIV	Syphilis	Typhoid
711	4	Private	POC Labs	Malaria	Urinalysis	Typhoid	Syphilis	Hepatitis	HIV	ABORh	HCG	Glucose	Hb	Sickle	AFB	StoolAnalysis
712	2	Private	POC Labs	Malaria	Hb	Urinalysis	HCG	HIV
713	1	Private	POC Labs	HIV	HCG	Malaria
714	1	Private	POC Labs	HIV	HCG	Malaria
715	2	Private	POC Labs	Malaria	Malaria	HCG	HIV	Brucellosis	Urinalysis	StoolAnalysis	ABORh	Syphilis	Typhoid
716	12	Private	Moderate/High complexity labs	Malaria	Typhoid	Brucellosis	Syphilis	HCG	HIV	Urinalysis	StoolAnalysis	ABORh		Hepatitis	CBC	HpyloriAg	Glucose	AFB	GramStain	Hb	ESR
717	5	Private	Moderate/High complexity labs	Malaria	HIV	HCG	Glucose	Syphilis	Syphilis
718	5	Private	POC Labs	Malaria	Typhoid	HIV	Urinalysis	Urinalysis	Syphilis	StoolAnalysis
719	3	Private	POC Labs	Malaria	Typhoid	Brucellosis	HIV		Syphilis	HCG	Glucose
720	5	Private	Moderate/High complexity labs	Malaria	Typhoid	HIV	Syphilis		Urinalysis	Hb	ABORh	Brucellosis	HCG	Glucose
721	4	Private	Moderate/High complexity labs	Malaria	Typhoid	HIV	ABORh	HCG	Urinalysis	ABORh	Syphilis	Glucose
722	5	Private	POC Labs	Malaria	HCG	Syphilis
723	4	Private	Moderate/High complexity labs	HIV	HCG	Glucose	Syphilis	Malaria	Typhoid
724	2	Private	POC Labs	HCG	Malaria
725	3	Private	POC Labs	Malaria	HIV	HCG
726	8	Private	Moderate/High complexity labs	CBC	Syphilis	Hepatitis	Urinalysis	OccultBlood	Malaria	HIV	CBC	Brucellosis	Typhoid	StoolAnalysis	CRAG	AFB
728	3	Private	POC Labs	HIV	Malaria	HCG	Glucose
729	2	Private	POC Labs	HCG	HIV	Syphilis
730	4	Private	POC Labs	Malaria	Typhoid	Brucellosis	Glucose	ABORh	HCG	Sickle	Urinalysis	Hb		HIV	Syphilis
731	10	Private	POC Labs	Malaria	Hb	Typhoid	Brucellosis	HIV	Hb	HpyloriAg	CBC	Urinalysis	StoolAnalysis	GramStain	STImicroscopy	STImicroscopy	Sickle	HCG	Syphilis	Glucose
732	13	Private	POC Labs	Malaria	Brucellosis	Syphilis	HCG	Urinalysis	StoolAnalysis	HIV	ABORh	Autoimmune	ESR	CBC	Syphilis	Glucose	Hb	Sickle	AFB	Hb
734	2	Private	POC Labs	Malaria	Urinalysis	HCG	StoolAnalysis
735	5	Private	POC Labs	Typhoid	Brucellosis	HIV	Glucose	Hb	StoolAnalysis	Urinalysis	ABORh	Hepatitis
736	4	Private	Moderate/High complexity labs	Malaria	Typhoid	HIV	Syphilis	HCG	Urinalysis	StoolAnalysis	Glucose	Brucellosis	Hb	HpyloriAg	AFB	STImicroscopy
737	5	Private	POC Labs	Malaria	Syphilis	HCG
738	7	Private	POC Labs	Malaria	Urinalysis	HCG	HIV	Syphilis	Typhoid
739	1	Private	POC Labs	HCG	HIV	Syphilis
740	1	Private	POC Labs	HCG
741	2	Private	POC Labs	Malaria	HCG	Syphilis	Hepatitis	Glucose
742	2	Private	POC Labs	Malaria	Syphilis	HCG	HIV
743	5	Private	POC Labs	Malaria	HIV	Typhoid	Brucellosis	Syphilis	HCG
744	3	Private	POC Labs	Malaria	HCG	HIV
745	10	Private	POC Labs	Malaria	Typhoid	HCG	HIV	Brucellosis	Urinalysis	ABORh	Glucose
746	3	Private	POC Labs	Malaria	Urinalysis	HCG		HIV	Syphilis	Glucose	ABORh
747	1	Private	POC Labs	HCG	HIV
748	100	Private	Moderate/High complexity labs	Malaria	CBC	Hb	ESR	ABORh	Sickle	Syphilis	Glucose	HCG	StoolAnalysis	Urinalysis	AFB	STImicroscopy	RenalFunction	HpyloriAg	CRAG	LFT	Hepatitis
749	10	Private	Moderate/High complexity labs	Malaria	HIV	Typhoid	HCG	Syphilis
750	7	Private	POC Labs	Malaria	CBC		Urinalysis	StoolAnalysis	Hb	Glucose
751	20	Private	POC Labs	Malaria	Typhoid	Syphilis	HCG	Urinalysis	Hb	Brucellosis	StoolAnalysis	HIV
752	4	Private	POC Labs	StoolAnalysis	Urinalysis	HCG	Syphilis	HIV	Glucose
753	10	Private	POC Labs	Malaria	HCG	Syphilis	HIV	Brucellosis	StoolAnalysis	Urinalysis	HpyloriAg
754	2	Private	POC Labs	HCG	HIV	Syphilis	Malaria
755	4	Private	POC Labs	Malaria	Typhoid	Brucellosis	Glucose	Urinalysis	HIV
757	1	Private	POC Labs	HCG	Malaria	Syphilis
758	2	Private	POC Labs	Malaria	HCG	Syphilis
759	5	Private	Moderate/High complexity labs	ABORh	Malaria	Brucellosis	ESR	Hb	HCG	Glucose	HIV	AFB	StoolAnalysis	GramStain	Syphilis	CBC	Typhoid	HpyloriAg	Sickle
760	8	Private	POC Labs	Malaria	Typhoid	Syphilis	HIV	HCG	Glucose	Urinalysis	StoolAnalysis	ABORh	Brucellosis
761	3	Private	POC Labs	Malaria	Typhoid	HCG	HIV	Syphilis	Brucellosis	Glucose	Urinalysis	StoolAnalysis	Hepatitis	Sickle	ABORh
762	5	Private	POC Labs	Malaria	Typhoid	HCG	Syphilis	HIV	Glucose		HpyloriAg
763	2	Private	POC Labs	Malaria	HIV	Urinalysis
764	20	Private	POC Labs	Malaria	Typhoid	Syphilis	HCG	HIV	Urinalysis	Glucose	StoolAnalysis	Brucellosis
765	2	Private	POC Labs	Malaria	HIV	HCG
766	3	Private	POC Labs	HIV	Malaria	Urinalysis	Typhoid	Syphilis	HCG	Glucose
767	8	Private	Moderate/High complexity labs	Malaria	Brucellosis	Typhoid	HIV	Glucose	Hb	ABORh	ESR	StoolAnalysis
768	4	Private	Moderate/High complexity labs	Malaria	Typhoid	Urinalysis	HCG	Syphilis	StoolAnalysis	Glucose
769	38	Private	Moderate/High complexity labs	Malaria	Urinalysis	StoolAnalysis	HIV	Syphilis	Brucellosis	Brucellosis	GramStain	AFB	Hb	Glucose
770	2	Private	POC Labs	HCG	Malaria	Syphilis	HIV
771	5	Private	POC Labs	Malaria	HCG	Glucose	HIV	Syphilis	Typhoid	Brucellosis
772	2	Private	POC Labs	HCG
773	2	Private	POC Labs	HCG	Malaria	Syphilis
774	6	Private	POC Labs	HCG	HIV
775	30	Private	POC Labs	Malaria	Glucose	ABORh	Hb	HIV	Syphilis	Typhoid	Brucellosis	Urinalysis	StoolAnalysis	Urinalysis	HCG	AFB	ESR	HpyloriAg
776	13	Private	POC Labs	Malaria	Syphilis	HCG
778	70	Public	Moderate/High complexity labs	Malaria	HIV	Brucellosis	Urinalysis	StoolAnalysis	HCG	AFB	Hb
779	130	Private	Moderate/High complexity labs	Syphilis	Urinalysis	StoolAnalysis	AFB	CD4	HCG
780	3	Private	POC Labs	Malaria	HCG	HIV	Typhoid	Syphilis
781	1	Private	POC Labs	HCG	HIV	Glucose	Syphilis
782	3	Private	POC Labs	HCG	HIV	Malaria	StoolAnalysis	Urinalysis	Syphilis	Brucellosis
783	15	Private	POC Labs	HIV	Hb	Malaria	Typhoid	Syphilis	Brucellosis	Urinalysis	StoolAnalysis	HCG
784	20	Private	Moderate/High complexity labs	AspirateAnalysis	Malaria	Coag	ABORh	Glucose	BMP	CBC	HpyloriAg	Hepatitis	HIV	HIV	STImicroscopy	HCG	STImicroscopy	AFB	StoolAnalysis	Syphilis
787	4	Private	POC Labs	Malaria	HIV	Typhoid	Urinalysis	Hb
788	3	Private	POC Labs	Malaria	Typhoid	Syphilis	ABORh	Sickle		StoolAnalysis	Urinalysis	Urinalysis	Hb	AFB	HCG	CBC	Brucellosis	Autoimmune	Glucose
789	5	Private	POC Labs	Urinalysis	HCG	HIV	Syphilis	Typhoid	Brucellosis	Malaria
790	12	Private	POC Labs	Malaria	HIV	Hb	Typhoid	HCG	ABORh	StoolAnalysis	Syphilis	Urinalysis
791	10	Private	POC Labs	HIV	Malaria	Typhoid
792	4	Private	POC Labs	Malaria	HIV	Typhoid	Urinalysis
793	8	Private	POC Labs	HIV	Typhoid	Malaria	HCG	Urinalysis	StoolAnalysis	Glucose
794	3	Private	POC Labs	HIV	HCG	Malaria	Syphilis	Urinalysis	StoolAnalysis
795	3	Private	POC Labs	Malaria	HCG	HIV	Typhoid
796	6	Private	POC Labs	HCG	Malaria	Typhoid	Syphilis	HIV	Urinalysis
797	5	Private	POC Labs	HCG	Malaria	Typhoid	Urinalysis	StoolAnalysis	Syphilis	Glucose	HIV
798	200	Private	Moderate/High complexity labs	ABORh	Albumin	Bilirubin	Brucellosis	CBC	CD4	Coombs	CRAG	CSF	Electrolytes	ESR	Glucose	GramStain	HCG	HIV	HIVpcr	LFT	Malaria	OccultBlood	PancreaticFCN	RenalFunction	Sickle	StoolAnalysis	Syphilis	TotalProtein	Typhoid	Urinalysis
799	20	Private	POC Labs	Malaria	Typhoid	Brucellosis	Urinalysis	Syphilis	ABORh	HIV	StoolAnalysis	HCG	ESR
800	3	Private	POC Labs	Malaria	Typhoid	Urinalysis	Syphilis	HIV	StoolAnalysis	ABORh	Hb
801	4	NGO/Religious	POC Labs	HIV	HCG	Syphilis	Typhoid	Glucose	Urinalysis	Malaria
802	4	Private	POC Labs	Malaria	HCG	Syphilis	Typhoid	Urinalysis
803	5	Private	POC Labs	Malaria	Typhoid	Syphilis	HCG	Brucellosis	HIV	ABORh	OccultBlood
804	4	Private	Moderate/High complexity labs	Malaria	HCG	Malaria
805	2	Private	POC Labs	Malaria	Urinalysis	HIV	HCG	Syphilis
806	3	Private	POC Labs	Malaria	HCG
807	10	NGO/Religious	POC Labs	Malaria	HIV	Syphilis	Typhoid	HCG	Brucellosis	Hb	AFB	Glucose	ABORh	HpyloriAg	PSA	Urinalysis	StoolAnalysis
808	3	Private	POC Labs	HIV	HCG	Syphilis	Malaria
809	5	Private	POC Labs	Malaria	StoolAnalysis	Urinalysis	Syphilis	Hb	HCG	Typhoid	HIV	Glucose
810	3	Private	POC Labs	Malaria	HIV	Syphilis	Typhoid	HCG
811	1	Private	POC Labs	Malaria	Syphilis	HCG
812	2	Private	POC Labs	HCG	Malaria	Glucose	HIV	Syphilis	Typhoid
813	2	Private	POC Labs	HIV	Syphilis	Malaria	HCG
814	5	Private	POC Labs	Malaria	Typhoid	Syphilis	HIV	HCG	Urinalysis	StoolAnalysis	Brucellosis	Hb	Glucose
815	10	Private	POC Labs	HIV	Syphilis	ABORh	Brucellosis	Malaria	HCG	Malaria	AFB	GramStain	Urinalysis	StoolAnalysis	Hb
816	5	Private	Moderate/High complexity labs	Malaria	Typhoid	HCG	Urinalysis	StoolAnalysis	HIV	Syphilis	ABORh	Brucellosis
817	20	Private	POC Labs	Malaria	Typhoid	Syphilis	ABORh	HIV	Glucose	Urinalysis	StoolAnalysis
818	15	Private	POC Labs	Malaria	Malaria	Brucellosis	Syphilis	HCG	HIV	Hepatitis	Urinalysis	StoolAnalysis	AFB	Semen	Culture	ABORh	ESR
819	2	Private	Moderate/High complexity labs	Malaria	Typhoid	Syphilis	Brucellosis	HIV	HCG	Glucose	Urinalysis	ABORh	RenalFunction	StoolAnalysis
820	4	Private	POC Labs	Malaria	Syphilis	HCG	HIV	Typhoid	Brucellosis	Glucose	Urinalysis	StoolAnalysis
821	50	Private	POC Labs	CBC	Malaria	ABORh	Typhoid	Urinalysis	StoolAnalysis	AFB	Sickle	HCG	Syphilis	TBSerology	Hb	ESR	Glucose	Brucellosis
822	5	Private	Moderate/High complexity labs	Malaria	Urinalysis	Typhoid	Syphilis	HCG	HIV	Brucellosis	ABORh
823	4	Private	POC Labs	Malaria	Typhoid	Syphilis	HIV	Urinalysis	HCG	Glucose	ABORh	Brucellosis	Hb
824	10	Private	POC Labs	Malaria	HCG	HIV	Urinalysis	Typhoid	ABORh	Brucellosis	Syphilis
825	2	Private	POC Labs	Malaria	Brucellosis	Typhoid	HIV
826	2	Private	POC Labs	Typhoid	Culture	HIV	HCG
827	1	Private	POC Labs	HIV	Syphilis	HCG	Malaria
828	3	Private	POC Labs	Malaria	Typhoid	Syphilis	HIV	HCG
829	5	Private	POC Labs	Malaria	Typhoid	HCG	HIV	Syphilis	Brucellosis	Urinalysis	StoolAnalysis
830	20	Private	POC Labs	ABORh	AFB	AFP	Albumin	ASOT	Autoimmune	Bilirubin	Bone	Brucellosis	Ca	Candida	CardiacEnzymes	CBC	Chlamydia	CK	Coag	Coombs	CRAG	CRP	CSF	Culture	Electrolytes	EndocrineOther	ESR	Fertility	Filaria	Folate	Glucose	Gonorrhea	Hb	HbA1c	HCG	Hepatitis	HpyloriAg	Immunoglobulin	LFT	LipidProfile	Malaria	Malaria	PancreaticFCN	Phosphate	Plt	PSA	RenalFunction	Retic	Semen
831	30	Public	Moderate/High complexity labs	Hb	Malaria	HCG	Urinalysis
832	2000	Public	Moderate/High complexity labs	ABORh	Albumin	Bilirubin	Ca	CardiacEnzymes	CBC	CD4	CK	Coag	Coombs	Electrolytes	EndocrineOther	ESR	Ferritin	Fertility	Filaria	Glucose	Hb	HbElectrophoresis	HCG	Hepatitis	LFT	LipidProfile	Mg	OccultBlood	PancreaticFCN	Phosphate	Plt	RenalFunction	Semen	StoolAnalysis	ThyroidFunction	TotalProtein	Trypanosomiasis	Typhoid	UricAcid	Urinalysis	StoolAnalysis	Syphilis	ThyroidFunction	TotalProtein	Trypanosomiasis	Typhoid	UricAcid	Urinalysis
833	40	Public	Moderate/High complexity labs	Hb	Malaria	Urinalysis	StoolAnalysis
834	200	Public	Moderate/High complexity labs	Urinalysis	StoolAnalysis	CSF	AFB	GramStain	Culture	Typhoid	Brucellosis	HIV	Malaria	Syphilis	CRAG	Autoimmune	AspirateAnalysis	STImicroscopy
835	50	Public	Moderate/High complexity labs	Malaria	ABORh	Syphilis	Hepatitis	Hepatitis	HIV	Urinalysis	StoolAnalysis
836	200	Public	POC Labs	Malaria	Urinalysis	LFT	RenalFunction	CBC	LipidProfile	Brucellosis	Autoimmune	Typhoid
837	50	Public	Moderate/High complexity labs	Malaria	Urinalysis	StoolAnalysis	HIV	Hepatitis	Syphilis	HCG
838	80	Public	POC Labs	ABORh	ABORh	Coombs	Coombs
839	10	Public	POC Labs	Malaria	Hb	Urinalysis	Retic	StoolAnalysis
840	250	Public	POC Labs	Malaria	Urinalysis	StoolAnalysis	AFB	Syphilis	Syphilis	Brucellosis	Autoimmune	HIV
841	2	Private	Moderate/High complexity labs	Malaria	Glucose	Urinalysis	HCG	Syphilis	Typhoid	HIV
842	3	Private	POC Labs	Malaria	Typhoid	HCG	Syphilis	Glucose
843	1	Private	POC Labs	Urinalysis	HIV	StoolAnalysis
844	3	Private	POC Labs	Malaria	Typhoid	Syphilis	Glucose	HIV	Urinalysis	ABORh	Glucose
845	3	Public	POC Labs	Malaria	HCG	HIV
846	10	Private	POC Labs	Malaria	HIV	HCG	Urinalysis	Typhoid	Syphilis	Brucellosis
847	1	Private	POC Labs	HCG	Malaria
848	3	Private	POC Labs	Malaria	STImicroscopy	Urinalysis	StoolAnalysis	Syphilis	Syphilis	Typhoid	Glucose	HIV
849	6	Private	POC Labs	Malaria	HCG	Typhoid	Brucellosis	Syphilis
850	20	Private	POC Labs	Malaria	Typhoid	StoolAnalysis	Urinalysis	Brucellosis	Sickle	HIV	Syphilis	AFB	Hb	ABORh	Glucose	Filaria
851	5	NGO/Religious	POC Labs	Malaria
852	6	NGO/Religious	POC Labs	HIV
853	2	Private	POC Labs	HIV	Malaria	Syphilis	HCG
854	2	Private	POC Labs	Typhoid	Syphilis	Malaria	HIV	HCG
855	5	Private	POC Labs	Malaria	Typhoid	Urinalysis	Glucose	Brucellosis	Syphilis	HCG	ABORh
856	15	Private	POC Labs	Malaria	HCG	Typhoid	Syphilis	HIV
857	1	Private	POC Labs	HCG
858	1	Private	POC Labs	HCG	Malaria
859	10	Private	POC Labs	Syphilis	HIV	HCG	Malaria
860	4	Private	POC Labs	Malaria	Typhoid	Brucellosis	Urinalysis	HCG	Syphilis	Hepatitis	HIV	Hb	ABORh	Glucose	StoolAnalysis	AFB
861	10	Private	POC Labs	Malaria	Typhoid	Syphilis	HCG	HIV	Urinalysis
862	1	Private	POC Labs	HCG
863	5	Private	POC Labs	HIV	HCG	Malaria
864	3	Private	POC Labs	Malaria	Typhoid	Syphilis	HCG	HIV
865	35	Public	Moderate/High complexity labs	ABORh	Coombs	GramStain	STImicroscopy	Malaria	Urinalysis	StoolAnalysis	CBC	Malaria	LFT	RenalFunction	LipidProfile	PSA	HIV	Coag	Hepatitis	AFB	PapSmear
866	12	Private	Moderate/High complexity labs	Malaria	Urinalysis	StoolAnalysis	AFB	Glucose	HIV	Syphilis	Typhoid	Brucellosis	HCG	ABORh	LFT	RenalFunction	LipidProfile	CBC	ESR	Malaria	GramStain
867	10	Private	POC Labs	Malaria	Typhoid	Syphilis	HIV	HCG	Urinalysis
868	200	Private	Moderate/High complexity labs	LFT	RenalFunction	CrClearance	HIV	LipidProfile	ThyroidFunction	Electrolytes	Hb	CBC		Retic	Malaria	Fertility	Urinalysis	StoolAnalysis	CSF	Coombs
869	5	Private	POC Labs	Typhoid	Urinalysis	Malaria	Brucellosis	HIV	Syphilis	HCG
870	15	Private	POC Labs	Malaria	Typhoid	Brucellosis	Urinalysis	HCG	Glucose	HIV	Syphilis	StoolAnalysis
871	10	Private	POC Labs	Malaria	Typhoid	Brucellosis	StoolAnalysis	Urinalysis	HIV	HCG	Glucose
872	10	Private	POC Labs	Typhoid	HCG	Brucellosis	HIV	Malaria	CBC	Syphilis	Glucose	Hb	Urinalysis	StoolAnalysis
873	8	Private	POC Labs	Malaria	Typhoid	Syphilis	Glucose	LipidProfile	HCG	HpyloriAg	Brucellosis	Urinalysis	StoolAnalysis	HIV	Autoimmune
874	5	Private	POC Labs	Malaria	Brucellosis	Typhoid	Syphilis	HIV	ABORh	HCG
875	10	Private	POC Labs	Typhoid	Malaria	Urinalysis	HCG
876	9	Private	POC Labs	HIV	HCG	Malaria	Typhoid	Brucellosis	Urinalysis	Syphilis
877	2	Private	POC Labs	Malaria	Typhoid	HCG	HIV	Urinalysis	Syphilis
878	3	Private	POC Labs	Malaria	Typhoid	Syphilis	HIV	HCG	Urinalysis
879	10	Private	POC Labs	CBC	Hb	Malaria	Malaria	Hepatitis	HIV	Urinalysis	StoolAnalysis	Glucose
880	3	Private	POC Labs	Hb	ESR	CBC	Coombs	ABORh	Typhoid	Urinalysis	LFT	Brucellosis	Brucellosis	Syphilis	Malaria	StoolAnalysis	Culture	HIV
881	25	Private	POC Labs	Malaria	Typhoid	Syphilis	Syphilis	HIV	AFB	Urinalysis	StoolAnalysis		HCG	Hepatitis	Hb	ABORh	Glucose
882	5	Private	POC Labs	HIV	Malaria	Typhoid	HCG	Urinalysis	Brucellosis
883	2	Private	POC Labs	Malaria	HCG	HIV	Urinalysis	StoolAnalysis
884	5	Private	POC Labs	Malaria	Typhoid	HCG	Syphilis	HIV	ABORh	Urinalysis	HpyloriAg	StoolAnalysis	AFB
885	4	Private	POC Labs	Malaria	HIV	HCG	Glucose	Syphilis
886	3	Private	POC Labs	Malaria	Typhoid	HCG	Brucellosis	Urinalysis	StoolAnalysis	HIV	Glucose	Syphilis
887	5	Private	POC Labs	Malaria	HIV	HCG	Typhoid	Brucellosis
888	7	Private	Moderate/High complexity labs	CBC	ABORh	Malaria	Hepatitis	GlucoseTolerance	TotalProtein	Urinalysis	Electrolytes	LFT	Bilirubin	LFT	LFT	LFT	LFT	LFT	RenalFunction	StoolAnalysis
889	4	Private	POC Labs	Malaria	Typhoid	HIV	Syphilis	HCG	Urinalysis	Brucellosis
890	5	Private	POC Labs	Brucellosis	Malaria	HIV	Syphilis	HCG	Glucose	Urinalysis	Typhoid
891	3	Private	POC Labs	Malaria	Typhoid	HIV	Syphilis
892	12	Private	POC Labs	Malaria	Typhoid	Brucellosis	Urinalysis	Glucose	HIV
893	4	Private	POC Labs	Malaria	Typhoid	HCG	HIV	Syphilis
894	180	Private	Moderate/High complexity labs	ABORh	AFB	AFP	Albumin	ASOT	Autoimmune	Bilirubin	Brucellosis	Ca	CardiacEnzymes	CBC	CD4	CMV	Coag	Coombs	CRAG	CrClearance	CRP	CSF	Culture	Electrolytes	ESR	Fertility	Glucose	GramStain	Hb	HbA1c	HbElectrophoresis	HCG	Hepatitis	HIV	HIVpcr	HpyloriAg	LFT	LipidProfile	Malaria	Mg	PancreaticFCN	Phosphate	Plt	PNH	PSA	RBCenzyme	RenalFunction	Retic	Rubella
895	10	Private	Moderate/High complexity labs	Malaria	Malaria	ABORh	ESR	CBC	Coag	Coag	Syphilis	Brucellosis	Autoimmune	Typhoid	CRAG	HCG	UricAcid	LFT	EndocrineOther	ASOT	Glucose
896	2	Private	POC Labs	Malaria	Typhoid	Urinalysis	HIV
897	3	Private	POC Labs	HIV	HCG	Malaria	Syphilis
898	2	Private	POC Labs	HIV	HCG	Malaria	Syphilis
899	4	Private	POC Labs	HIV	HCG	Syphilis	HpyloriAg
901	5	Private	POC Labs	Malaria	Syphilis	Typhoid	HIV	HCG	Urinalysis	Brucellosis
902	9	Private	POC Labs	HIV	Urinalysis	StoolAnalysis	HCG	Syphilis	Typhoid	Brucellosis
903	5	Private	POC Labs	Malaria	Urinalysis	HCG	HIV	Typhoid	Malaria	Hb	Syphilis
904	50	Private	POC Labs	Malaria	Typhoid	HIV	Sickle	Urinalysis	Glucose	HCG	Syphilis	ABORh
905	10	Private	POC Labs	Malaria	Typhoid	HIV	HCG	Syphilis	StoolAnalysis
906	9	Private	POC Labs	Malaria	Typhoid	Brucellosis	Hb	Syphilis	HIV	HCG	Urinalysis	StoolAnalysis	ABORh	HpyloriAg	Glucose	Sickle	AFB	Hepatitis	ESR	CBC
907	3	Private	POC Labs	HIV	Malaria	Syphilis	Urinalysis	Typhoid	HCG
908	30	Private	POC Labs	Malaria	Hb	ABORh	Typhoid	Syphilis	HIV	Urinalysis	HCG	GramStain	Brucellosis	AFB	STImicroscopy	StoolAnalysis
910	12	Private	POC Labs	Malaria	Typhoid	Urinalysis	StoolAnalysis	Glucose	Hepatitis	Hepatitis	HIV	Syphilis	HCG	Brucellosis
911	6	Private	Moderate/High complexity labs	Hb	Malaria	CBC	CBC	Typhoid	Syphilis	ABORh	Brucellosis	Glucose	HIV	Urinalysis	StoolAnalysis
912	5	Private	POC Labs	Malaria	CBC	Hb	CBC	ESR	Sickle	ABORh	Glucose	Urinalysis	StoolAnalysis	HIV	Typhoid	Syphilis	Hepatitis	Autoimmune	HCG	STImicroscopy	OccultBlood
913	40	Private	POC Labs	Hb	CBC	LFT	RenalFunction	CardiacEnzymes	LipidProfile	UricAcid	Glucose	PancreaticFCN	Urinalysis	StoolAnalysis
914	90	Private	POC Labs	CD4	BMP	CBC	CBC
915	3	Private	POC Labs	HCG	Malaria	Typhoid	Syphilis	HIV
916	5	Private	POC Labs	Malaria	HIV	Urinalysis	Brucellosis	HCG	StoolAnalysis
917	2	Private	POC Labs	HCG	HIV	Malaria	Syphilis
918	50	Private	Moderate/High complexity labs	ABORh	AFB	Albumin	ASOT	Autoimmune	Bilirubin	Bone	Brucellosis	Ca	Candida	CardiacEnzymes	CBC	CD4	Chlamydia	CK	CMV	Coag	CoagFactors	CRAG	CrClearance	CRP	Culture	Ddimer	Electrolytes	Electrophoresis	EndocrineOther	ESR	Ferritin	Fertility	Filaria	Folate	Glucose	GlucoseTolerance	Gonorrhea	GramStain	Hb	HCG	Hepatitis	HIV	HIVpcr	HpyloriAg	Immunoglobulin	Insulin	Lactate	LFT	LipidProfile
919	5	Private	POC Labs	Malaria	Glucose	ABORh	Syphilis	GramStain	Hepatitis	HIV	Urinalysis	ESR	Hb	HCG
920	300	Public	Moderate/High complexity labs	HIV	Hepatitis	Hepatitis	Syphilis	Syphilis	ABORh
921	2	Private	POC Labs	HCG	HIV	Syphilis
922	5	Private	POC Labs	Malaria	Typhoid	Brucellosis	Urinalysis	StoolAnalysis	HIV	ABORh	HCG
923	5	Private	POC Labs	Malaria	Typhoid	HIV	HCG	Syphilis	Brucellosis	Urinalysis	StoolAnalysis	Glucose
924	20	Private	POC Labs	Malaria	Typhoid	Syphilis	StoolAnalysis	Urinalysis	Brucellosis	Autoimmune	ABORh	HIV	HCG	Hepatitis
925	5	Private	POC Labs	Malaria	HCG	HIV	Urinalysis
926	1	Private	Moderate/High complexity labs	CBC	CBC	CBC	ESR	Malaria	Malaria	HIV	Autoimmune	Glucose	Ca	UricAcid	TotalProtein	CrClearance	Bilirubin	Urinalysis	StoolAnalysis	Sickle	Hepatitis
927	15	Private	POC Labs	Malaria	Hepatitis	HCG	Syphilis	Syphilis	HIV
928	40	Private	Moderate/High complexity labs	ASOT	Autoimmune	Brucellosis	Ca	CBC	CD4	Coag	Coombs	CRAG	CRP	Culture	Electrolytes	ESR	Glucose	GramStain	HbElectrophoresis	HCG	Hepatitis	HIV	HIVpcr	LFT	LipidProfile	Malaria	PancreaticFCN	Plt	PSA	RenalFunction	Retic	Sickle	Syphilis	ThyroidFunction	TumorMarkers	UricAcid	Urinalysis
929	80	Private	Moderate/High complexity labs	Urinalysis	CBC	Malaria	Typhoid	Brucellosis	StoolAnalysis	AFB	GramStain	HIV
930	20	Private	POC Labs	CBC	CBC	Malaria	ABORh	ESR	Malaria	Typhoid	Brucellosis	HIV	Syphilis	HCG	Urinalysis	StoolAnalysis	STImicroscopy	AFB	Glucose
931	4	Private	POC Labs	Malaria	Typhoid	Brucellosis	Syphilis	HIV	StoolAnalysis	Urinalysis	HCG
932	10	Private	POC Labs	Malaria	Typhoid	Syphilis	HIV	Hb	Brucellosis	Glucose	HCG	Urinalysis	StoolAnalysis
933	2	Private	POC Labs	Malaria	Typhoid	HIV	STImicroscopy	STImicroscopy	HCG	Urinalysis
934	5	Private	POC Labs	Malaria	Typhoid	HCG	Syphilis	Urinalysis	StoolAnalysis	Brucellosis
935	7	Private	POC Labs	Typhoid	Malaria	Urinalysis	Brucellosis	HCG	HIV	ABORh	Sickle	HpyloriAg	Syphilis	Glucose
936	2	Private	POC Labs	HCG	HIV	Malaria
937	5	Private	POC Labs	Malaria	Typhoid	HIV	HCG	Syphilis
938	3	Private	POC Labs	Malaria	Typhoid	Urinalysis	StoolAnalysis	Syphilis	HCG	AFB	ABORh	HIV	GramStain	CBC
940	5	Private	POC Labs	Malaria	Typhoid	Brucellosis	Urinalysis	Glucose	HIV
941	5	Private	Moderate/High complexity labs	Malaria	Glucose	Glucose	CBC	Syphilis	Typhoid	Brucellosis	HCG	HIV	Autoimmune	Electrophoresis	CSF	Urinalysis	StoolAnalysis	PSA	LFT	Electrolytes
942	60	Private	Moderate/High complexity labs	Malaria	HIV	Urinalysis	StoolAnalysis	Culture	Glucose	RenalFunction	LFT	Hepatitis	Hepatitis	StoolAnalysis	HpyloriAg	LipidProfile	CardiacEnzymes
943	3	Private	POC Labs	Malaria	Urinalysis	StoolAnalysis	HIV	HCG	Syphilis	Typhoid
944	200	Private	Moderate/High complexity labs	ABORh	AFB	AFP	Autoimmune	Bilirubin	Brucellosis	Ca	CardiacEnzymes	CBC	CD4	Chlamydia	CK	CMV	Coag	Coombs	CRAG	CrClearance	CRP	CSF	Culture	Electrolytes	Electrophoresis	EndocrineOther	ESR	Ferritin	Fertility	Filaria	Folate	Glucose	GlucoseTolerance	GramStain	Hb	HbA1c	HbElectrophoresis	HCG	Hepatitis	HIV	HpyloriAg	Lactate	LFT	LipidProfile	Lithium	Malaria	Mg	Mycology	OccultBlood
945	25	Private	POC Labs	Malaria	Typhoid	Hb	Glucose	Glucose	HIV	Syphilis	Urinalysis	StoolAnalysis	AFB	GramStain	Hepatitis	Brucellosis
946	10	NGO/Religious	POC Labs	Malaria	Typhoid	Brucellosis	HIV	Syphilis	Syphilis	Glucose	Urinalysis	StoolAnalysis	Hb	HCG	AFB	ABORh
947	5	Private	POC Labs	Malaria	Typhoid	HIV	Glucose	ABORh	Brucellosis	HCG	Urinalysis
948	10	Private	POC Labs	HIV	Malaria	Typhoid	Syphilis	Hepatitis	HCG	StoolAnalysis	Urinalysis
949	20	Public	Moderate/High complexity labs	MicroOther	AFB	Culture
950	10	Private	Moderate/High complexity labs	Malaria	Typhoid	Brucellosis	Autoimmune	HpyloriAg	Syphilis	LipidProfile	RenalFunction	LFT	Glucose	CardiacEnzymes	PancreaticFCN	PancreaticFCN	HIV	ABORh	ESR	StoolAnalysis	Urinalysis
951	15	Private	POC Labs	HIV	StoolAnalysis	AFB	ABORh	Urinalysis	Glucose	Malaria	Brucellosis	HCG	Typhoid	Hb	Syphilis
952	5	Private	POC Labs	ABORh	Urinalysis	StoolAnalysis	ESR	CBC	Hb	CBC	Malaria	Sickle	Glucose	HIV
953	20	Public	Moderate/High complexity labs	Shigellosis	Brucellosis	Culture	Urinalysis
954	240	Public	Moderate/High complexity labs	HIVpcr
[truncated: 27 more columns]
